# Supplementary material for: Self-reported and objectively assessed knowledge of evidence-based practice terminology among healthcare students: A cross-sectional study
Source: PLoS One. 2018 Jul 12;13(7):e0200313. doi: 10.1371/journal.pone.0200313 (PMC6042753; doi:10.1371/journal.pone.0200313)
Supplement: S1 File — (ZIP) [file pone.0200313.s003.zip]

Archive with 1 entries (1 files):
- S3 Data set_PLOSONE.xlsx
