# Supplementary material for: Self-reported and objectively assessed knowledge of evidence-based practice terminology among healthcare students: A cross-sectional study
Source: PLoS One. 2018 Jul 12;13(7):e0200313. doi: 10.1371/journal.pone.0200313 (PMC6042753; doi:10.1371/journal.pone.0200313)
Supplement: S1 File — (ZIP) [file pone.0200313.s003.zip › S3 Data set_PLOSONE.xlsx]

## Sheet: Ark1
Q1_RR	Q2_AR	Q3_SR	Q4_OR	Q5_MA	Q6_NNT	Q7_CI	Q8_PubBias	Q9_ForPlot	Q10_IntTreat	Q11_StatSign	Q12_MinClEff	Q13_ClinImp	Q14_RCT	Q15_DichOutc	Q16_ContOutc	Q17_TreatEff	Q18_EBP	TQ1_RR	TQ2_AR	TQ3_SR	TQ4_OR	TQ5_MA	TQ6_NNT	TQ7_CI	TQ8_PubBias	TQ9_ForPlot	TQ10_IntTreat	TQ11_StatSign	TQ12_MinClEff	TQ13_ClinImp	TQ14_RCT	TQ15_DicOutc	TQ16_ContOutc	TQ17_TreatEff	TQ18_EBP	RQ1_RR	RQ2_AR	RQ3_SR	RQ4_OR	RQ5_MA	FRQ6_NNT	FRQ7_CI	RQ8_PubBias	RQ9_ForPlot	RQ10_IntTreat	RQ11_StatSign	RQ12_MinClEff	RQ13_ClinImp	RQ14_RCT
4	3	4	4	3	5	5	4	3	4	5	3	5	5	4	4	4	5			a review that also uses other studies to present evidence based info	The odds of having a certain tx effect		The number of people needed to receive the intervention for 1 extra person to benefit from the tx	The range of values in which the result lies. The bottom top of CI is where a pt would be if they recieved the tx	bias from the researcher. Ex if study isn't blinded or concealed. Effects the study result								an outcome that doesn't have separate categories but is measured continously					2	2		4	3	1
4	4	4	4	4	5	5	4	5	4	5	5	5	5	5	5	4	5			x	x		How many people are needed to treat in order for one person to experience benefit.	Confidence interval is a range of numbers. Depending on the measure of study, if it includes 0 or 1 it can determine whether it is statistically significant. It can also tell the effectiveness of the treatment at each end of the confidence interval	Bias of those who are writing the article of publishing the results such as a medication company.								Something that can be measured continously and is not a yes or no answer					1	1		4	4	1
3	3	5	3	3	3	4	3	3	3	5	3	4	3	4	4	3	3			A systematic review in my own terms means a type of study which is reviewed by experts to display a research question	Odds ratio: I unfortunately forget what this means, but I think it is the odds of a population having the intervention in a study compared to no outcome.		The number of people needed for 1 more to have a positive outcome with an intervention	According to 95% of the population, they lay within this range to be statistically significant in a study.	Bias is having a particular view on something already and being able to alter the way something is percieved based on results if you get to publish it								An outcome in a study which has more than a "yes" or "no" which is dichotomous. It means that data can be qualitative					1	2		4	3	1
4	3	4	3	3	4	5	4	3	4	5	1	4	5	5	5	3	4			compiling of a number of studies in order to have a stronger understanding of the topic. Themes are indentifies. Inclusion and exclusion criteria used to choose appropriate studies to include in the review. A very good source of information.	I have heard of odds ratio but have no idea how to describe it		NNT is the number of participant needed to recieve the intervention to result in one more person recieving the outcome	Confidence interval is a range that the data falls within. It represents the best and worst outcomes. It can be used to determine statistical significance. The narrower the range the more precise the data.	Bias is any factor that can effect the results of the study, skewing the final results. Bias can be introduced by anyone involved in the study. It must be accounted for in the study and avoided to the best of their abilities.								Continous outcomes include outcome with more than one outcome possible. For example pain on a pain scale (0-10) would be continous outcome because a person can experience a range of pain and not just pain or no pain					4	1		4	4	1
5	3	5	4	4	4	5	5	3	3	5	3	4	5	5	5	4	5			x	x		x	x	x								x					1	1		1	1	1
3	3	3	3	3	3	4	2	4	3	3	1	5	5	5	5	3	5			Systematic review is a combination of guidelines and articles that fit the topic of interest and is condensed/assessed to form a review/summary of a topic	odds ratio is used when the outcome is dichotomous		The # of people needed for one more good outcome to occur	Confidence interval refers to how confident you feel in implementing av intervention on either side of the distribution curve	Although I have not come across this term in depth, I think it means if the research was skewed by the publishers (those who sponsor the research) to fit their outcome of interest. Can be accidental or intentional								Continous outcomes involve mostly interval and ratio data and cannot be grouped based on x characteristics					2	2		4	3	1
3	3	4	4	4	4	4	4	4	4	4	2	4	4	4	4	4	4			compilation of multible studies on a specific topic that draws together the data (if homogenous enough) a reports on statistical significance	Number that can be translated into a percentage to help demonstrate the odds/% of something occuring		# of "patients" you would need to treat before observing desirable outcome in one of them	Never can remember how to explain this one! A range where you expect to see a 95% of date. Determines of something is statistically significant	Type of litterature used in a study (eg. Only using published literature rather than grey/unpublished lit)								range or scale					3	2		4	4	2
4	4	9	3	4	4	5	4	4	5	5	2	5	5	5	5	3	5			A systematic review is a review of literature to answer a research question.	def: odds of an outcome vs the control		# of ppl coming across intervention to procedure desired outcome	95% the outcome does not occur by chance when falling between the CI	Bias caused by publication								Outcomes recorded w a continous manner					2	3		3	3	1
4	4	5	4	4	5	5	5	5	4	5	3	5	5	4	4	5	5			a review of literature where researchers have combined a number of studies in a systematic way -> (systematic search strategy, critical appraisal, retrieval of data (often 2-3 separate individuals)). Sometimes results are put together in a meta-analysis (combining the numbers)	OR= the offs of a certain outcome occuring over another outcome. This is a meassured used in statistical analysis of dichotomous outcomes		the number of patients that need to recieve an intervention to have one patient with the desiread outcome (either positive or negative)	confidence interval is a statistical calculation to used to measure how "confident" one is in the treatment effect - It provides a range.	only using research that has been published for systematic reviews. With this, sometimes negative/non-significant oucomes are not represented in the systematic review								data that is not dichotomous - not answered with yes/no, usually means/averages					4	2		4	3	2
4	3	3	4	8	9	4	2	3	3	5	1	5	5	5	5	3	4			x	Odds ratio - the odds that exposure to an intervention results in the outcome in question.		NNT - the number of individuals needed to treat in order for one additional person to experience the good outcome.	x	x								Continous outcomes - relate to the mean or average - can include ordinal, ratio and interval					1	2		4	1	1
4	3	4	4	4	5	5	5	3	5	5	3	5	5	5	5	5	5			x	The odds or the risk occuring		The number of patient needed to treat for 1 extra person to have the benefit	95% of the time the outcome will lie within the confidence interval range	Who ever published the study are under some sort of bias.								The outcome is measured continously.					1	2		4	3	1
4	4	4	4	4	4	4	4	4	4	4	4	4	4	4	4	4	4			systematic review means looking at the conclusions/results of studies on a larger basis	odds ratio is the porpotion of the likelihood on intervention will happen over the likelihood the intervention will not happen		The number of people to treat to prevent bad harm happening to someone.	The range of the outcome (continous or dichotomous) in which it becomes statistically significant	Not sure								Not categorized, the number is infinite					1	1		4	4	1
2	2	2	2	3	3	2	2	1	2	3	1	2	5	1	2	2	4			This means that research is taken from a number of sourches in a specific way	I'm unsure		How many people need to recieve Tx for a person to benefit	I think it is a measure of statistical significance	I'm unsure								Outcomes that change over time?					2	1		4	2	1
3	3	3	4	4	4	5	4	3	4	4	1	4	4	3	3	3	4			review of all research done on a certain topic Searches are done on and offline for published + unpublished data. Everything is compiled into one review to assess if more data is needed or if there is strong evidence to support something	x		number needed to get accurate data on a pubulation # of people you need to treat before 1 person benefits	if it crossed 0 it is not significant. Tells you (example) range of effect 1.17-1.91 "at least 1.17 times more likely" to 1.91 times more likely. With 95% confidence).	researchers are doing it for a company or money so they are biased to find certain results								ranked on a continous scale, eg. time could be 1.67 seconds. not categorized					3	1		4	3	1
3	3	4	3	4	4	4	4	2	3	4	1	5	5	4	4	4	5			A review in which they are looking at the effectiveness of an article	Odds ratio is, what are the odds the intervention will work		how many people need to recieve treatment (intervention) before one person recieved the benefit	the confidence interval is the rande in which your intervention will have an effect	publication bias can arise when a certain company is funding a research study and they want to guide the results in a certain way to benefit them, intentionally or uninterntionally								continous outcome is a study where you are measuring multiple categories, you are looking at numbers not yes/no categories					1	2		4	3	1
3	3	3	3	3	3	4	2	2	2	2	2	2	4	4	4	3	2			Don't know	The odds that the results will occur again or in a certain group		Number of people needed in one group for one additional person to get treated	The percentage/interval that the results did not occur by chance. This is the true value of the results of the study	The publicatiors were not blinded to the study, meaning that they knew information about the results of the group								Not one specific category. Could be multiple categories/options. Ex: number of children: 1, 2, 3, 4					1	2		2	3	1
4	3	4	4	3	5	5	3	3	4	5	1	4	5	5	5	4	5			A systematic review is a review of an intervention including different studies based on a similar topic.	I learned this but I forgot. :(		Number needed to treat is the number of people that needs to get the intervention before the positive outcome is shown in one person.	The confidence interval is how confident (ie 95% CI) that the results are not due to chance but are due to the intervention.	Publication bias is any bias the publishers of a study may have (ex. a pharmaceutical company creating a study that shows the effectiveness of a drug they produce).								Never heard of this term before					2	1		4	4	1
4	3	4	3	4	5	5	5	1	4	5	1	5	5	5	5	1	5			Reviews multiple studies regarding one topic	The possibility of an outcome occuring		The number of people that need to be treated before one person is free of negative result.	A percentage of how sure a writer is about their results being accurate.	Members of publication who have views that sway or could sway the results								It is a number value that can range from a set value (eg. (0-20)					2	2		4	3	1
4	3	4	3	4	4	4	3	3	3	4	3	4	4	4	4	4	4	Relative risk includes data that is collected as detchomous variables. Relative risk refers to how much/the increase of risk that the intervention provides to patients with bad outcomes				meta analysis is when you collect a variety of single studies and compare them to dertermine the overall treatment effect. Assists with generalizability						Statistical significance refers to results from a study that did not occur by chance and were not influenced by other factors. The results are strictly produced/influenced by the intervention	N/A		Research design, 2 groups - control (standard care) and experiment (recovers the intevention). Determining the effectiveness of an intervention. Participants are randomized to the two groups.	Dichotomous outcomes are outcomes that can be catergorized as yes or no. The patient had the outcome, yes or the patient didn't have the outcome, no.				2				3						4	1		3
4	4	4	4	4	4	4	4	4	4	4	4	4	4	4	4	4	4	Relative risk is a chanse when event occuring, based on condition				Meta analysus is combining several studies based on research questions to be anble answer it						Strat significance is probability, that event occurs in given poocentape of probablility. If results are stat significant, that means there is difference in 2 (or more) measurements	It means that in clinical application of finding minimal effect still recognizable, despite of perhaps it is not stat significant		It is qualitative study in which study participants are randomly (or by chance) allocated to intervention or control group. Researchers have a control over intervention	Dich-meous dual, having only 2 different states cold/hot, 0/1, yes/no				2				1						3	2		3
4	4	4	4	4	5	5	3	3	4	5	5	5	5	5	5	5	5	RR - the risk that outcome will occur				meta analysis - looking at a group of systematic reviews						stat significance - p value < 0.05 - narrow CI doesnt pass the point of no difference depending on how it is being meassured (continous/dichtomous)	N/A		RCT - most often used to test the effectiveness of an intervention, one group receives the intervention the other doesnt. The groups are determined thru random allocation	Dichtomous - yes or no. Ex. A dichotomous outcome would be hospitalization - yes or no				3				1						2	1		3
3	3	4	3	3	4	5	3	4	4	5	4	4	4	4	5	5	4	The risk of an intervention causing a bad outcome when implemented				A meta analysis is a look/overview of all the information gathered to come up with a conclusion (considering significance)						If the stats (numbers) are worthy to regard and consider based on researchers set p-value	Despite intervention being significant statistically does clinical consideration make it worth to implement. Eg. cost effective? Ethical?		It is a method of sample participants where they are randomly assorted to intervention or control group to test the efficiency of a intervention.	When there are 2 outcomes either Y/N due to intervention				2				3						3	2		3
3	3	3	3	3	4	4	2	3	2	3	1	3	3	3	3	4	4	how likely it is that an outcome occur				something that describes the results of many studies						if the results are mathematically significant i.e. not likely to have occurred by chance	never heard it		2 group (control+intervention) allocation randomized, followed prospectively to determine if outcome occurred or to what extent	There are only 2 possible outcomes				3				2						4	1		4
3	3	4	3	4	4	4	4	2	2	5	2	3	5	5	5	3	5	Relative risk is the likelihood of the outcome occuring out of the total number of people receiving the intervention. I am not sure of this				Meta analysis is when a researcher collects existing studies pertaining to a specific research question and evaluates each studies' effectiveness and significance individually as well as a group as a whole						Stastistical significance is when the conclusion of collected data is proved to not be a result of random chance. It is a definite result that reflects the population. It can be found by analysing confidence intervals and p values (<0.05)	I donot know what this means. Clinical effect as in how it relates to clinical settings?		RCT is a study that is randomized in selection of the sample of people it gets from the population in question. The distribution of participants into control and experimental groups is also random. The RCT answers PICO question pertaining to cause and effect. It is a quantitative stud. Is a gold standard method	Dichotomous means that it is both continous and categorical. Continuous being conse... and on a continum (ie 1,2,3) while categorial is definite (ie. Red, blue, green)				3				1						5	2		3
5	4	5	5	4	4	5	4	4	4	5	3	4	5	4	4	4	4	The risk of something that can be > or < in an intervention				a bunch of similar studies grouped togehter for results						being confident results did not occur by chance	I do not know		Randomly allocate people to groups to reduce bias	can only be one answer (ie: dead or alive)				2				3						4	1		3
3	3	4	3	3	3	5	3	4	4	5	4	4	5	4	4	3	5	x				x						x	x		x	x				1				1						1	1		1
4	1	4	3	2	3	4	1	5	3	4	1	5	5	4	4	4	4	Relative risk is the number of times that the outcome is more/less likely to occur to one group compared to the other group				x						Statisical significance is a way to measure the applicability of the result and if the study/sample reflects the entire/true population. Some ways to measure it is through conficence intervals and p-value.	x		RCT is considered the best study design due to least risk og having a biased study. In this design, participants are randomly allocated into either a control group or intervention group	Dichotomous outcome means that there are only two possible categories for the outcome. (ie. Yes/no.). Usually nominal data				3				1						3	1		3
5	4	4	3	3	4	5	4	4	3	5	1	4	5	5	5	2	5	It is the risk of having an outcome				It is an analyse of several studies, that are similar in somewhat. The researcher then come with a result from going over all these studies.						it means that the result (difference) got through the research study is not by chance, and can be generallized to large population	the smallest effect on the clinical of a intervention		Randomised allocated participants to both intervention and control group, then compare the risk of outcome to study the effectiveness of a intervention	dichotomous outcome is a type of outcome there the result can be analyzed. It is always one of another. Like "yes" or "no"				3				3						4	2		3
5	4	4	5	4	5	5	5	3	4	5	4	4	5	5	5	5	5	Relative risk refers to how risky it is to be included in a research trail. If it has high relative risk it might not be worth using in practice setting				Meta Analysis is something we have been learning in research. It is a different form of analysing research articles.						Statistical significace comes in forms such as p value etc. It is used so that readers know whether it is appropriate to use it in future practice setting	Minimum clinically worthwile effect means that in the clinical setting it woudn't be very useful to use the research findings. More research should be looked into before making use of it.		RCT is a way to do a research study. It involves two groups randomized. 1 control and one non control. It is the most widely used.	Dichtomous outcome is an outcome looked @ in research				1				2						2	2		3
3	3	4	3	3	5	5	3	5	5	5	1	3	5	4	4	5	5	Relative risk can concern a good/bad outcome. It can be greater or less than 1 in continous data. Its the risk of the outcome occuring in the intervention group compared to the control group. Eg. The intervention can increase the risk of a good outcome by x%.				Its under systematic review - it analyses single studies						It can mean that the calculated p value is eg. less than 0.05 which proves that the results from the study can be used in the population represented by the study. The values of the study are significant enough to support the hypothesis/reject it.	No clue		It is a quantitative meassure which answers questions concerning interventions & establishes a cause and effect relationship. It involves randomly assingning the participants of a study into the control and intervention group to reduce bias and create equality b/w participants.	There are 2 outcomes e.g. you're etiher part of 1 group r the other and not both.				4				2						3	1		3
4	4	5	3	5	5	5	4	5	5	5	4	5	5	5	5	4	5	How much chance does a person have of getting an outcome if they have exposure				A lot of studies coming together into one study, it has a specific criteria						Will it apply to the whole population	x		There is randomization from 2 groups to (control and experimental) and see if they get an outcome	You can have 2 options				3				1						1	1		3
3	3	5	3	5	5	5	4	3	4	5	2	4	5	5	5	3	5	Amount of risk for good/bad outcome to participants. Based on chance of outcome occuring				Consolidation of data of several studies (similarly conducted) for emerging patterns in data						Meaning a value (using confidence intervals, p value, α)showing results did not occur by chance (or whether they did). Set value proving if results did or did not occur by chance	Minimum data significance level required for data to be significant in clinical setting (be applicable		Most accurate form of experimental research. Control+experimental group. Blinding. Each participant has equal chance of placement in control or experiment group.	Only 2 possible experimental outcomes (i.e dead or alive)				3				2						4	1		3
4	4	5	5	4	5	5	5	3	3	5	3	5	5	5	5	5	5	x				x						if p<0.05 (or whatever they set at beginning of study)			Randomly assigning participants to one of 2 groups - intervention and control. And then assessing end outcomes	outcome is only measured in 2 ways. Eg yes or no, cancer or not, dead or alive				1				1						2	1		3
5	3	5	5	4	5	5	4	3	3	5	4	5	5	5	5	5	5	Relative risk is the risk of a good or bad outcome occuring if the treatment/ intervention is put into place				meta analysis is an analysis of several studies (single studies results' combined together)						statistical significance involves/is measured by the confidence interval + p-value. It decides whether or not the difference in the treatment effect is significant enough // different enough to be implemented. Ex p-value <0.05 =statistically significant	minimum clinically worthwhile takes into account whether the treatment effect / outcome would be significant enough in the clinical study for it to be worth being implemented. In the clinical setting (taking into account, $, resources, patient, preferences etc)		RCT is a study that is randomized, and looks at the effectiveness of an intervention or treatment vs a control (either no other intervention OR another intervention/ treatment)	Dichtomous outcomes are a category of outcome that measure percentage or categories. Ex: -> % in this category vs % in this category -> yes vs no				3				3						3	3		3
5	5	5	5	5	5	5	4	4	5	5	3	4	5	5	5	4	5	the risk of having an outcome within a given group				in a systematic review, combining the results from each study and finding the sum significance. Contains confidence interval.						does not cross the line of non-significance such as 1 in dichotmous	The effect of intervention (benefit) outweights harm - the minimum amt		a quantitative study involving two groups - 1 intervention group and 1 control group. Attempt to randomily allocate each participation in each group + follow using outcomes addressed in research questions	There are only 2 outcomes - red or black, dead or alive				3				4						2	1		4
5	4	4	4	3	5	5	3	4	3	5	5	5	5	5	5	4	4	there is a slight risk associated with treatment -> calculated numer -> equation to determine RR				levels of research evicence, multiple research studies combined in one summary analysis						>0.05 CI ≠ 1. There is a 95% chance of the outcome didn't occur by chance	The treatment has some benefit, but may not be statistically significant. Can be used to some extend in clinical practice.		gold standard research design. Participants are randomly allocated to a control or treatment group	Yes/no, life or death. Can only be one answer				3				3						4	2		3
4	4	5	4	4	5	5	3	4	4	5	1	4	5	5	5	3	4	Relativ risk is the risk of having something occur relative to another group. For instance, in a flu vaccine, those that did not receive the vaccine have an RR of 1.43. In this case, those that did not receive the vaccine are 1. 43 times as likely to develop the flu relative to those that received the vaccine.				A metaanalysis is a component of a systematic review where all the results of each study are pooled together using a bunch of math most people don't understand. This gives an overall treatment effect taking into consideration the treatment effects of all the studies.						When something is statistically significant, it means that there is "x" chance two groups are different because they are truly different and not because of chance. If p=0,05 then there is a 95 % chance the two groups are truly different and a 5 % chance they are different only due to statistical error.	I am not familiar with this term, but it is likely related to clinical significance. Say a …BP .. was tested. It showed significant results, but only … systole BP by 1-3 points. To be clinically worthwhil, to be …of a … taking the... it has to ..BP by a ...margin that could result in positive clinical effects like ... systolic BP of 20-30 points.		An RCT is a quantitative study comparing an intervention like a blood thinner and a control eg. ... blood thinner. Patients are randomly allocated to either receive the intervention or control in this case likely a placebo intervention.	A dichotomous outcome is ...that can only ... in 2 ways, ..are death, pregnancy. You…, pregnant of a little…				4				4						4	4		3
3	3	4	3	3	5	5	4	3	4	5	1	3	5	5	5	3	5	x				A compilation of various studies to answer a question						The measure of whether research finfings are significant or not. Can be measured using p values or confidence intervals	x		An experimental design, study participants are randomly divided into two groups (intervention and control), and are followed forward in time in order to see if the develop the outcome being observed	There are only 2 possible outcomes. For example. Dead or alive.				1				1						3	1		4
3	3	4	3	4	4	5	2	1	3	4	1	3	5	3	3	3	5		I know this has to to with the risk obtaining a negative outcome, or more the chance of obtaining the negative outcome in your population if you give a certain intervention. Actually, the risk doesn't have to be considered negative, now that I think about it.							I don't think I have the confidence to describe this term	When you have a certain intervention, you want to be able to treat a certain percent of the population and have a desired outcome			How much this finding/evidence would matter in the actual clinical setting. You would have to consider factors such as relative risk for either a desired or undesired outcome, economic cost, physical cost to implement etc.				The extent to which your intervention produces the desired outcome in a population, it could be a significally large effect or much smaller effect	When researching or advocating for a certain intervention, especially in the healthcare setting, one should ensure there is evidence to back up the rationale, or credible evidence to guide an action. People can refer to studies, systematic reviews and summaries to obtain reliable evidence about a certain intervention or outcome.		3							1	1			3
4	4	4	4	3	4	5	3	3	4	5	3	4	5	4	4	4	4		The possibility of the intervention group experience expected outcome compared to compare group							The stat graph which display clinical significance and confidence intervals	Exclude all the participants assigned to groups. Also include those participants who drop out and not finish the study			How good the intervention would be in clinical practice setting				The difference of outcomes between intervention group and compare group	Use best research results and guidelines to guide your practice		2							2	3			2
3	3	4	4	3	4	4	3	3	4	4	3	4	4	3	3	3	4		The riskassociated with the implementation of a study topic							x	# of participants that need to recieve the treatment for an outcome to be seen			Clinically significant to influence professional practice				Size of a population that the treatment could have an effect on	Research-based. Systematic reviews. Control, experiment. Blinding, has participants. Avoids bias (if possible)		1							1	1			2
3	3	4	4	4	4	5	3	4	4	5	1	5	5	4	4	4	4		Absolute risk is the chance or recieving the outcome in a study if you are in the intervention group compared to the control group							Forest plot is avisual way to show results from a systematic review. It show the confidence interval for each individual study and the overall results for the analysis	All the individuals that were include din the start of the story, were accounted for at the end of the study			If the results from the study can be implementet into everyday practice. The results need to be clinically significant and follow patient preferences, hospital resouces etc				The more narrow the treatment effect size, the more precise and applicable the intervention is to the real life population	Using credible sources, reearch and evidence to guide your decisions in clinical practice. You need to determine if the evidence is significant and if it can be implemented in every day practice		2							3	3			3
4	4	4	4	4	5	5	2	4	4	5	2	2	5	5	5	4	5		The increased/decrease chance of a bad/good outcome happening in the treatment group vs control							Plotting data on an x y graph to see the relationship between 2 variables	Putting participants in treatment group, end even if they drop out of study, they are still included in final analysis			looking at findings of study, and seeing whether it can be applied to practice. Not just looking at statistical significance.				The effect that the tx had on the patient, and the magnitude of the effect	Usng evidence based on research to guide decicion making in clinical practice. Understanding effects of treatment exposure etc and how this affects practice		2							2	4			3
5	5	5	3	5	5	5	4	4	5	5	1	5	5	4	4	4	5		An absolute risk is the numerical difference in outcome between a control and intervention group. I would explain this as a simple subtract between two groups on the presence of the desired outcome. By how much was the outcome reduced because of the intervention.							A forrest plot is a graph, commonly used in systematic reviews used to synthesize the findings (plotted as a relative risk, relative risk reduction with CI) of homogeneous studies. A forrest plot then lots a summary RR with CI that has greater precision. The organization of RRs on a forest plot can help to understand homogeneity and samle size. The summary RR and its CI cannot cross the line of n…	Intention to treat means how many people must receive the intervention to prevent the occurence of an undesirable outcome in a population. E.g. how many elderly men must take aspirin to prevent myocardinal infarct in one person?			Clinical importance means it is this evidence meaningful in a clinical setting. For example its great that a CT angio can diagnosis pulmonary emboli accurrately but if I do not have access to a CT angio the information is NOT clinically meaningful				I don't know!! I'm guessing that a treatment effect ssize is how large of an impact a treatment has on a population. I wouldn't explain this to someone because I don't know if it is correct	Evidence-based practice means a clinican is accessing, appraising and apply evidence to inform their practice decisions. If I had to explain it to someone I would say the clinicians has high quality and high level evidence to validate their practice decisions.		2							5	1			2
4	4	4	3	5	5	9	3	3	3	5	2	4	5	4	4	4	4		Whether or not there's an effect in the intervention							A plot of RR and confidence interval	The # of people that can be treated			If the research is aplicable to clinical practice				The statistically sig difference	Practice based on evidence or valid research. Applying literature to your clinical practice which involves pt preferences, clinical expertise.		2							2	1			2
3	3	4	3	4	4	4	3	3	2	4	1	3	4	4	4	1	4		Absolute risk is a method of expressing data in a study. It is the absolute amount an intervention has been shown to decrease an outcome within an entire population. If 30% of the population suffers from dental caries pre intervention + 20% of the population suffers from dental caries post intervention then there has been an absolute risk reduction of 10%							A forest plot is a method of dipicting stricly results. It is utilized to visually assess if different studies evaluating smilar instruments have had similar results. Specifically it is a visual dipiction if confidence intervals. Explanation: I would draw a forest plot + provide an explanation	Not sure. I've never learned this term			Clinical importance means that a finding is clinically relevant + has value within a clinical setting. Explanation: just because something is statistically significant does not mean it has value or imporance in a clinical setting. Have to evaluate if a finding has use in one's practice setting to be clinically important				I've never learned this term	using high quality evidence to guide our clinical practice. Explanation: If we have a question regarding whether or not to shave patients prior to a surgery we can turn to the literature. If high quality evidence suggest to not shave patients, we can utilize this information to guide out clinical practice as oppose to continuing with a practice		3							4	1			2
3	2	3	4	4	5	5	5	2	4	5	3	5	5	5	5	4	4		Risk that either control group or intervention group get when the intervention apply to the group. Risk can be harmful things but it can be a good one when the outcome is a good one							I don't know	x			Help you to decide whether you apply this intevention to population you are dealing with				Size of benefits for intervention group	Practice that is proved by evidences and researchs		3							1	1			2
3	2	3	2	4	4	4	2	1	3	4	2	4	5	4	4	3	5		I am not 100% sure what absolute risk is but I think it is the risk inolves with any type of treatment. This includes all factors such as side effects, complications , and other risks down the road. These are things discovered in research studies. It would describe it to a fellow student as I just stated.							I am not familiar with what a forest plot is	Intention to treat is a term used when researchers are looking to see if a specific treatment will work. I am not 100% sure on my understanding of this term and how it differs from number needed to treat.			Clinical importance is how the results of this treatment applies in clinical practice and the use of it on "real" patients in everyday practice. It is based on how "good" the treatment is and whether or not it is worth using even with cost and adverse effects weighed in. I would describe this to a fellow student as the critical decision that needs to be made based on whether or not this treatment…				I am not familiar with the term treatment effect size.	Evidence-based practice means that all things (tratments, assessments, procedures etc) have some sort of credible source to back it up. There has been some sort of study done to test the validity and effect of whatever is being done. I would describe it to a fellow student that there is credible evidence that states that this treatment/procedure/etc works to impore the patient's condition and tha…		2							1	1			3
4	4	5	3	4	5	4	5	4	4	4	4	4	5	5	5	4	5		Absolute rik is the total risk a person has of an outcome with or without an intervention							Used in systematic reviews, a forest plot is a visual representation of the results of RCTS. It demonstrates how similar or disimilar the results of the studies are. It serves as a visual prompt to determine if the results should be combined statistically	Intention to treat means that all participants in a RCT study were anlyzed as though they had completed the study if they are lost-to-follow up or dropped out. It is a means to reduce bias of the results. Typically participants are treated as having the worst outcome for whichever arm they were in			Clinical importance indicates that the results have meaning in the practice setting				This means how large the effect (result) of an intervention is. It can be used to determine if an intervention is worth using	This term means basing practice on research evidence along with patient preference, clinical experience and resources. This helps practitioners make informal health care decisions.		3							4	5			2
4	3	5	3	3	4	5	3	3	4	5	3	5	5	5	5	5	5		x							Forest plot is a method of visually displaying the results of a study	ITT means that all the participants at the beginning of the study are included throughout the study including for follow-up. If participants were to drop out for whatever reason, it is noted and analyzis is adjusted to prevent them from affecting the final results.			A result found in a study may be statistically important meanig that the result was not due to a random chance. Clinical importance is looking at how relevant the result is clinically. For example, the result of the study may show that 0.5mg of ondansentron is effective in treating nasuea. Hoever, if NNT was 500, meaning 500 ppl are needed to take the drug for 1 more person to see the effect, it …				Treatment effect means the effect that the pre-determined treatment of interest of a study on the participants. For example, a study looking at the effect of metaprolol on patients with HTN may find that 2mg of metapronol b.d may decrease BP by 20mmHg (systolic) within 2 yrs of treatment	Evidence-based practice means proving care using scientifically-proven evidence. This means that, for example, that a treatment has shown to have a positive effect on the cause of illness. Evidence-based practice ensures the safety of patients along with effectiveness of our practice. It allows practice to be standarized, helping HCPs to set aside their bias.		1							1	4			3
4	3	5	4	4	3	5	1	4	4	4	1	5	5	5	5	3	4		Absolute risk means the risk of the treatment effect is increased. I believe it is usually expressed as a percentage							A forest plot is a graph used to show data in a study. It can show the confidence interval in a diamond shape, the narrowness of the interval etc	Intention to treat is if the number of people that started the study actually completed the study and if this was taken into account for the final results.			Clinical importance refers to how the study can be implementet into real practice. If what the study is about can be translated into clinical practice (cost wise, effectiveness etc)				Treatment effect is how the results are applied (?). I'm not sure.	Evidence based practice is implementing things in practice that have been researched and based in evidence		2							3	3			3
3	3	5	4	4	5	5	5	3	5	5	5	5	5	5	5	5	5		Not sure							N/A	Looking at the participants from the beginning to the end of the study to ensure that the results are valid and reliable			Whether the results from the study affect clinical practice in regards to factors present at practice: cost, staffing, time, resources, etc.				What the full effect of a treatment is	Using valid and reliable research to guide clinical practice in many regards		1							1	1			2
3	3	4	3	4	4	5	5	5	5	5	3	5	5	5	5	3	3		A term used to describe the amount of risk that an intevention can cause							It's a graph used in statistical analysis that show the data that is gathered	A term used to describe the resoning to read or why something being done			How a study can be applied to the clinical setting. If the study is relevant to a patient scenario				Not too sure	I would describe it as practice performed by a professional that encompass approved literature and studies		2							2	1			2
3	3	4	3	4	4	5	5	4	3	5	1	1	5	5	5	4	5
4	4	4	3	4	3	4	4	4	4	5	4	3	5	4	4	3	3
4	2	3	4	4	5	5	5	3	4	5	1	2	5	5	5	3	4
4	2	3	4	3	5	5	3	3	3	4	4	3	5	4	4	4	5
2	2	5	2	3	1	3	1	1	1	4	2	3	4	1	1	1	4			En samling studier som omhandler samme problemstilling, som er satt sammen og kvalitetsvurdert.	X		X	En måte for å måle feilmargin	X								X					3	1		1	3	1
3	3	5	3	4	3	2	1	1	1	5	2	5	5	1	1	3	2			En systematisk gjennomgang av eks. forskning som forteller noe om det samme tema.	Sannsynligheten for noe som har med forskningsresultat å gjøre		Antall personer som må motta behandling for at den skal regnes som effektiv	Tomt	Tomt								Tomt					2	2		3	1	1
3	4	2	1	2	1	1	1	1	3	3	3	4	4	1	3	3	5			Noe usikker på begrepet. Vil regne med det har noe med eit kontrollert overblikk. Kanskje at en har visse kriterier/utfall/hendelser en ser etter for å holde en kontinuerlig kontroll, over pas sin utvikling, progresjon/stagnering osv?	Vet ikke. Hva som er sannsynligheten for et utfall kanskje? (rein tipping).		Hvor mange pasienter som skal behandles for at èn skal bli frisk.	Vet ikke.	Usikker her også. Kanskje at det som blir publisert ikkje stemmer overens med realiteten, feil statestikk.								Utfall som gjentar seg fleire ganger.					1	2		4	1	1
3	1	3	2	3	2	1	3	1	1	2	1	2	3	1	1	2	3			En systematisk oversikt er en artikkel med sammendrag av best evidensbaserte studier som angår et bestemt tema.	Odds ratio er når utfallet blir det motsatte av forventet resultat. Odds ratio er tallet (gjennomsnitts-) på antall resultat som har hatt motsatt effekt av ønsket/forventet resultat		Antall pasienter som må behandles for at tiltaket skal være tilfredsstillende.	Vet ikke.	Publikasjonsskjevhet er når organisasjonen ellr personen som utgir/skriver publikasjoner er basert på bias der de legger vekt på det de mener er mer viktig.								Når utfallet (av et tema, ved et tiltak) blir som regel den samme (usikker)					2	2		3	1	2
2	2	3	2	3	1	2	3	1	2	3	3	4	4	2	2	2	4			En systeamtisk oversikt er en rapport som presenterer publisert forskning om et tema.	Jeg vet ikke hva dette er for noe		Jeg tror at dette dreier seg om at man må ha et visst antall forsøkspersoner i en undersøkelse, for å kunne si om det har en effekt. Dersom studien er liten, er det ikke sikkert det er grunnlag for å implementere et tiltak i praksis.	Dette vet jeg ingenting om.	Jeg antar at publikasjonsskjevhet dreier seg om at det er store forskjeller når det gjelder hva som blir publisert forskning, og hva som ikke blir det. Med dette menes at det enkelte tema som blir prioritert i forskningen								Jeg tror dette dreier seg om utfall fra forsknming som gjentar seg i ulike studier. Det vil si at utfallet av noe er likt, selv om det er ulike forskere som undersøker et fenomen.					2	1		1	1	1
1	1	4	2	2	1	1	2	1	1	3	1	2	2	1	1	1	5			En oversikt over flere forskningsartikler	Dette kan jeg lite om		Dette kan jeg ingenting om	Tomt	Tomt								Tomt					2	1		1	1	1
3	3	3	2	2	2	1	2	1	2	3	3	3	3	1	1	2	4			Ei oversikt i form av tabellar og tall fpr å kunne vise eit spesielt innhald på ein spesifikk måte.	Har høyrt om utrykket i forhold til bachelor, men har fått lite forklaring frå underviser. Har derfor ikkje noko kunnskap om det.		Veit ikkje.	Veit ikkje.	Litt usikker, men kan tenke meg at det går ut på at det er publisert fleire tekstar om eit emne der det er ulik grad av validering av kjelder.								Veit ikkje.					2	1		1	1	1
4	4	4	1	2	2	1	5	1	2	2	2	4	4	1	1	3	5			Artikkel som systematisk har vært vurdert forskning, validert og sikret, og deretter presenterer resultater. Pro's og con's med forskning blir tatt med	Veit ikkje. Noko med sannsynlighet for at påstand stemmer?		Minste antall som må delta i studie for at det skal være gyldig?	Tomt	Resultatet vil ikke være "riktig " fordi f.eks "feil del" av befolkningen er undersøkt, eller formålet med forskningen ikke holder mål. Resultatene er dermed ikke gyldig pga bias.								Ein får likt resultat gang på gang på gang på gang på gang på gang					2	1		1	1	1
1	1	4	1	3	1	1	3	1	1	4	1	2	4	1	1	3	4			En systematisk oversikt er en "oversikt" over flere studier	Vet ikke		Vet ikke	Vet ikke	Vet ikke								Vet ikke					2	1		1	1	1
1	1	3	1	1	1	1	1	1	1	1	2	2	2	1	1	1	3			En systematisk oversikt baserer seg på en rekke ulike studier, som nevnes og beskrives i en.	Vet ikke.		Vet ikke.	Aldri hørt om	Vet ikke								Vet ikke					2	1		1	1	1
1	1	4	1	1	1	1	1	1	1	1	1	3	3	1	1	1	3			Er ei oversikt over artiklar som omhandlar same tema. Kan ikkje seie så mykje meir enn det, men dei er ofte meir omfattande og betre å bruke enn f.eks primærstudier som gjerne kun omhandlar ein spesiell ting.	Veit ikkje, kan ikkje forklare.		Veit ikkje, kan ikkje forklare.	Veit ikkje, kan ikkje forklare.	Veit ikkje, kan ikkje forklare.								Veit ikkje, kan ikkje forklare.					2	1		1	1	1
1	1	5	1	3	3	2	1	1	3	3	4	4	5	1	1	3	5			En systematisk oversikt vil være samla forskning om eit tema, for å få oversikt over hvilken forskning som finnes på temaet over en bestemt periode.	Dette veit eg ikkje nok om til å foklare.		Tomt?	Dette veit eg ikkje nok om til å foklare.	Dette veit eg ikkje nok om til å foklare.								Dette veit eg ikkje nok om til å foklare.					2	1		1	1	1
1	1	4	1	3	1	2	4	1	1	3	2	3	5	9	4	4	5			Forskningsmetode/måte å skrive om forskning som bygger på mye tunge forskningsartikler, (systematic review). Er en god kilde.	Dette har jeg ikke hørt om.		Dette vet jeg ikke hva er.	Klarer ikke forklare dette	Bias er når det er faktorer som spiller inn i /påvirker forskningsresultatet og gjør det mindre nøytralt.								Dette vet jeg ikke hvordan jeg skal forklare, men jeg har hørt om det.					2	1		1	1	1
1	1	3	2	2	1	1	1	1	1	2	1	3	1	1	3	1	5			En oppramsing i f.eks alfabetisk rekkefølge, eller et oppsett som er satt i system ut i fra min vurdering.	Vet ikke hva OR er for noe.		Antall pasienter/skadde i en ulykke f.eks.	Usikker på hva dette er, men tror det kan være at man er sikker på seg selv i enkelte situasjoner. F.eks om situasjonen er ny eller ikke.	Når to/flere ulike publikasjoner sier noe om det samme tema, men informasjonen er ulik.								Jevnlige utfall/like utfall av en undersøkelse f.eks.					1	1		1	1	1
3	3	5	1	5	1	1	5	1	1	4	1	4	4	1	1	4	5			En oversikt over artikler som er gjennomgått på en kontrollert måte, som en litteraturstudie.	X		X	X	En svakhet ved metoden/utvalg som fører til (eller kan føre til) unøyaktighet eller et falskt resultat.								X					2	1		1	1	1
2	2	3	2	2	2	1	4	2	2	2	1	3	4	1	2	2	4			Systematisk oversikt vil jeg tro er en oversikt over studier som er gjennomgått og plasser systematisk. Gjennomgått av fagpersoner.	Dette vet jeg ikke.		Har kun hørt om, og kan heller ikke forklare.	Tomt	Har hørt ordet, men aner ikke hva det kan være. Vil tro at det er en skeivhet som gjør den publiserte forskningen ikke riktig.								Vet ikke.					2	1		1	1	1
3	3	4	3	2	2	1	2	1	3	2	1	3	3	1	2	3	3			En systematisk oversikt er en forskningsartikkel som har gått igjennom diverse relevante artikler for problemstillingen, og disse artiklene har blitt analysert og vurdert som pålitelige forskningsartikler. Deretter oppsummeres de valgte atrtiklene og settes sammen for å vise ulike sider av det en lurer på. Disse forskningsartiklene er ofte ansett som høyt oppe i pyramidesystemet og er mer pålitel…	Det er et mål for å vise hva et utfall kan være og hvor mye risiko det er for dette utfallet.		X	X	X								X					3	2		1	1	1
4	4	4	2	2	2	3	2	2	2	3	4	4	4	3	3	4	5			At man går over studie på en systematisk måte	Mulighet for at noe kommer til å skje.		Det er nummer av pasienter man trenger til å behandle for å få relevante resultater, tror eg.	Tomt	Litt usikker: at noen publikasjoner, aviser, forlag har mer makt / er mer kjent enn andre, og dermed blir en forskningsstudie som blir publisert på en viktigere journal være mer troverdig og få mer følge enn andre.								Tomt					1	1		3	1	1
3	4	5	3	5	5	3	4	1	3	4	3	5	5	3	3	4	5			Systematisk oversikt er gjennomgang av "all tilgjengelig" litteratur på et felt eller område, som er beskrevet i en artikkel. Jeg ville forklart det noenlunde slik også til en medstudent. Jeg ville også sagt at det er innenfor et visst emne og en viss tid. Et forsøk på å samle kunnskapen som finnes, emn vil selvfølgelig ofte begrenses pga tilgang på publikasjoner på andre språk, ex kinesiske fors…	Odds ratio kan jeg visst ikke forklare når det kommer til å skrive ned, likevel.		Hvor mange som må behandles for at en skal ha effekt av behandlingen eller intervensjonen som gis.	Konfidensintervall er….	Publikasjonsskjevhet er usikkerhetsmomenter eller ting som kan være med på å påvirke et resultat. F.eks om det er omstendigheter rundt deltakere i en studie, som også kan gi effekt.								Man får likt utfall av en undersøkelse hver gang					3	1		4	1	1
3	2	4	3	3	3	3	5	1	1	5	1	4	5	5	5	1	5			Da har en systematisk gått igjennom alle relevante artikler innenfor et visst tema/problemstilling. En vurderer da kvalietet og vurderer resultatet av de ulike studiene.	Det er et estimat for sannsynligheten for noe vil skje med deg, ofte brukt innenfor epidemiologi, f.eks sannsynligheten for å få lungekreft dersom du røyker. Det blir brukt på ca. samme måte som RR = relativ risiko der en ser på hvor mye større risiko du har for å få lungekreft dersom du røyker, i forhold til om du ikke røyker.		Det er det antallet som er nødvendig å behandle for at det skal "lønne seg" å f.eks foreta en screening for sykdom.	Ved bruk av statistikk kommer det gjerne frem en kurve der ytterpunktene er de verdiene som det er færrest av, og det i midten er flest tilfeller (tegnet en gaus kurve, med 2,5% i ytterpunkt på hver side). Det er da vanlig at ytterpunktene på begge sider ikke blir regnet som så sannsynlige/relevante. Eks. ved vekt, så kan en anta at personer som ligger nederst eller øverst har en overvekt eller u…	Dersom en gjør en studie som ikke har noe tydelig resultat, eller viser at en intervensjon ikke har effekt vil dette ofte ikke bli publisert. Dersom en senere skal gjøre en metaanalyse, vil det komme frem som om en intervensjon har bedre effekt enn det den i virkeligheten har.								At resultatet ikke er enten-eller, f.eks. ja - nei. Men f.eks vekt som går fra 0 kg og oppover. Dette vil ha betydning for hvilken statistikk en kan utføre.					4	3		3	4	5
4	4	3	3	3	3	1	1	1	2	2	1	3	4	1	2	3	4			En systematsisk oversikt er en artikkel som er….	Vet ikke.		Antall personer som trenger behandling.	Vet ikke, har ikke hørt.	Vet ikke, har ikke hørt.								Dette er utfall av en bestemt årsak som er kontinuerlig.					1	1		1	1	1
2	2	4	1	1	1	1	3	1	3	9	3	3	3	1	1	3	2			En oversikt over systematiske undersøkelser	Tomt		Tomt	Tomt	Tomt								Tomt					1	1		1	1	1
2	2	3	1	2	1	1	3	1	1	4	2	4	3	1	1	3	4			En samling av studier/forskning innenfor et gitt område/en overordnet "studie" som samler relevant forskning på området	Vet ikke….		Vet ikke….	Vet ikke….	Vet ikke….								Vet ikke….					2	1		1	1	1
4	3	4	2	2	1	1	3	1	2	4	3	4	3	1	3	5	5			En oversikt som er gjordt systematisk i en rekkefølge	Vet ikke		Vet ikke	Vet ikke	Vet ikke hvordan forklare								Vet ikke					1	1		1	1	1
4	2	4	1	1	1	1	1	1	1	1	2	5	2	1	4	3	5			Oversiktlig system - som er lett å lese, lett å finne frem i. En oversikt som har blitt laget etter et grundig arbeid	Odds for å klare noe, mestre noe i en gruppe		Tomt	Tomt	Ulikheter i en konkrte sak ift publikasjonen								Utfall som skjer ofte					2	2		1	1	1
4	4	4	1	2	2	2	1	1	1	2	1	2	1	1	3	3	5			Systematisk oversikt er når du ser sammenhengen og rekkefølgen av ulike ting. At du får en oversikt systematisk	Odds ratio er hvor stor sjanse man har		Det er rekkefølge	Tomt	Det er ulikheter i samfunnet								Tomt					1	1		1	1	1
1	3	5	2	4	3	3	3	2	3	4	3	4	4	2	2	4	5			Det er en artikkel som vurderer ulike artikler med samme tema opp ot hverandre - oversiktsartikkel	Vet ikke		Vet ikke	Usikker	Vet ikke								Utfall som oppstår flere ganger over tid?					2	1		1	1	1
4	4	4	3	4	4	4	3	3	3	4	3	4	4	3	3	4	4			Systematisk oversikt er en metode for å slå sammen resultatene fra flere enkeltstudier, forutsatt at disse er sammenlignbare.	Odds ratio sier noe om risikoen for f.ex. Å utvikle sykdom/biv. Hvis vi f.ex sammenligner 2 pasientgrupper hvor gruppe A får behnadling X og gruppe B ikke får aktiv behandling kan forekomsten av sykdom/biv være 3 ganger så høy i gruppe B.		NNT sier noe om hvor mange vi må behandle for å unngå et sykdomstilfelle. Et eksempel kan være at vi må behandle 14 pas. med blodfortynnende medisin for å unngå 1 tilfelle av hjerteinfarkt.	KI bruker for å vurdere hvor pålitelige resultatene av studien er. Det sier noe om hvor mye resultatene spriker.	Publikasjonsskjevhet handler om at forskning med negative resultater har en tendens til ikke å bli publisert, altså at det er mer sannsynlig å finne forskning som viser positive resultater								Kontinuerlige utfall er utfall med mange verdier i motsetning til dikotome hvor man f.eks kan si JA/NEI. Hvis jeg fx. ønsker å måle gjennomsnittlig bruk av en behandling i antall minutter, vil det være et kontinuerlig utfallsmål.					2	3		4	3	3
3	3	8	3	4	5	5	4	4	4	4	3	4	5	5	5	3	5			Det er ei oppsummering i eit nytt resultat av all tilgjengelig forskningskunnskap på eit område. Ein har søkt etter og funnet all tilgjengelig forskning både publisert og upublisert. Ein har vurdert kvaliteten på dei inkluderte studiane ved hjelp av sjekklister for bias. Ein har klare retningslinjer for inklusjon og eksklusjon. Det er minst to forskarar som har deltatt ved gjennomgang av søk og i…	Det er oddsen for ein effekt av ein intervensjon.		Det er antall ein må behandle for at ein person skal ha effekt av tiltaket/intervensjonen.	Konfidensintervall er et uttrykk for usikkerheten rundt resultatet. Det uttrykker kor langt opp eller ned resultatet av ein studie kan variere dersom ein gjer same studien på ny.	Hugsar diverre ikkje…..								Då kan resultatet uttrykkast i t.d prosent. Dvs at skalaen måler resultatet i er ei kontinuereleg tallrekke.					5	2		4	3	1
4	4	5	4	5	4	5	5	5	4	5	2	4	5	5	5	4	5			En systematsik oversikt er en samling av flere studier som er like nok til å slås sammen. Fordelen er at resultatet er basert på en større n og det gir et sikrere svar på om noe f.eks har hatt effekt eller ikke. Hvis studien har den samme intervensjonen kan resultatene vises i en meta-analyse	Odds ratio er oddsen for at en hendelse skal inntreffe. OR =		NNT er antall som må behandles for at tiltaket skal ha effekt.	Konfidensintervall er 1,96 x standardavvik og det sier noe om hvor sikkert resultatet er. Vanlig er 95% konfidensintervall, det vil si at i 5 av 100 studier kan resultatet være feil. Jo høyere n jo smalere konfidensintervall	Publikasjonsskjevhet er fare for skjevhet i studien. Det kan være at i f.eks effektstudie er ikke gruppene like nok til å bli sammenlignet, inklusjons/eksklusjons-kriteriene kan være for smalt.								Kontinuerlig utfall er når måleskalaen er kontinuerlig, f.eks ved alder, ved grafisk fremstilling av utfallet.					3	2		3	4	1
5	4	5	4	3	4	3	4	4	5	4	3	4	4	3	3	4	4			En systematisk oversikt er en samling av studier oppsummert i en systematisk oversikt. Den identifiseres gjerne ut fra et effektstudie, gjennom gode forskningsspørsmål, som setter enkeltstudiene sammen til en systematisk oversiktsartikkel.	Tomt		Forteller resultatene deg effekt av et tiltak, vurderes hvor mange har effekt av det faktiske tiltak. Det viser tydelig at f.eks ved effekt av tiltak har kun 2 av 50 effekt. Så vil vi måtte behandle 50 stk for at to har effekt.	Konfidensintervallet er på 95%. Den måler den signifikante effekt av studiet	Publikasjonsskjevhet kan være skjevhet i selve artikkelen								Tomt					2	1		2	2	1
3	3	5	3	5	3	4	5	5	3	4	4	3	5	5	5	4	5			En sammenstilling av et tema/problemstilling der man….	Det er oddsen for om et tiltak virker for en pasient.		Hvor mange pasienter du må behandle for å få effekt av et tiltak	Det er et spenn som kan fortelle oss hvor stor tiltro vi kan ha til resultatet. Dess kortere spenn dess mer tiltro.	Det er når noen resultater blir unnlatt å publiseres.								Det er utfall som kan settes opp som kontinuerlige tall i motsetning til dikotome utfall som bare har to, syk-frisk					1	2		3	4	2
2	2	3	1	3	1	1	1	1	1	2	1	2	3	1	1	1	5			Er en oversikt over forskjellige studier	Vet ikke		Vet ikke	Vet ikke	Vet ikke								Vet ikke					2	1		1	1	1
4	3	4	2	3	1	2	1	1	1	2	2	3	4	3	3	4	5			Oversikt over flere forskningsartikler, hva det inneholder, bl.a. Det kan hjelpe oss til å finne nye forskningsartikler som er relevante.	Det vet jeg ikke.		Det vet jeg ikke.	Det vet jeg ikke.	Uliketer i formidling								Vanlig utfall etter en skade/diagnose. Hvilke utfall kommer oftest.					2	1		1	1	1
5	4	5	4	4	2	3	3	3	3	3	4	5	3	1	2	2	5			En systematisk oversikt - er en oversiktsartikkel som inneholder en oversikt over flere andre studier/resultater	Er litt usikker. Brukes når en skal søke på forskning i databaser. Hvor en skriver OR for å ha med søkeordet.		Vet ikke	Vet ikke	Vet ikke								Vet ikke					2	1		1	1	1
2	3	4	2	4	2	2	2	2	3	4	3	4	4	3	3	4	4			En artikkel som tar for seg fleire forskningar om same tema	Veit ikkje		Veit ikkje	Veit ikkje	Veit ikkje								Veit ikkje					2	1		1	1	1
2	2	4	1	3	2	2	1	1	2	3	2	3	4	1	2	1	5			Vet ikke	Vet ikke		Vet ikke	Vet ikke	Vet ikke								Vet ikke					1	1		1	1	1
3	3	4	2	2	1	3	1	1	2	4	2	5	4	2	2	3	4			Sammenfatning innen et tema forskning	Hadde hatt vansker med å forklare - handler om risiiko		Antall man trenger for å kunne bruke det i praksis	Kjent begrep	Kjent begrep - usikker på betydning.								Gjentagende samme utfall					2	2		1	1	1
3	3	5	3	5	4	2	3	1	2	5	3	4	5	1	2	4	5			Det er når all relevant forskning om et emne/spørsmå er gjennomgått og analysert. Det gir mest pålitelig informasjon.	Kan ikke svare på den.		Kan ikke svare	Det handler om kvantitativ forskning/statistisk analyse. Trenger å friske dette opp for å svare.	Vet ikke								Vet ikke					3	1		1	2	1
3	3	3	3	3	1	3	3	1	1	3	3	5	4	1	1	3	5			Oversikt over studiet, kriterier for og mot for å være med i / inkludert - ekskludert i studiet	For å ha ein gyldig studie må studie (det ein er ute etter) vere 0,005 95%. OR fortel om resultatet av / gir ein verdi som fortel om dette er av el. under		Nummeret som er behandla for at studien kan vere gyldig	Området / antall innanfor definert utvalg fo at studien kan seie å vere valid	Minus								Minus					2	1		1	1	1
2	2	5	2	3	3	3	5	1	1	5	1	5	5	1	1	3	4			Oppsummertt forskning som er kvalitetsvurdert. Gjennomgått tidligere forskning med litteraturstudie og kvalitetsvuredert og oppsummert funn over en valgt periode. F.eks 5 - 10 år. Hvaer hovedfunnene? Hva bør forskes mer på?	Tomt		Tomt	Sannsynlighet	Tomt								Tomt					2	1		1	2	1
3	3	4	3	3	1	2	4	1	1	4	1	4	4	1	1	1	4			Oppsummert kunnskp/forskning på et fagfelt. Samlet oppsummering av flere studier, der forfatter gir grundig beskrivelse av de inkluderte.	Sjansen / sannsynligheten for en sammenheng av resultatet.		Vet ikke	Vet ikke	Undersøkelse utført av en gruppe som gir feilaktig publisering av data. Eks: man snakker om befolkningen i Norge - men du har bare spurt de som bor i Oslo.								Vet ikke					2	1		1	1	1
4	3	5	3	3	3	4	3	2	2	3	2	4	4	2	2	2	4			Systematisk oversikt er en gjennomgang av tidligere forskning som er på det feltet, gjennomgått på en systematisk måte, det skal være noen kriterier som er gjennomgått.	Tomt		Det er det nummeret på antallet du trenger i studien?	Konfidensintervall er det intervallet som de fleste havner innenfor om det er normalfordelt populasjon.	Publikasjonsskjevhet er når det er noen data som gjør at materialet ikke blir helt riktig.								Vet ikke					2	1		1	3	1
4	4	5	2	3	4	4	5	2	4	5	4	5	5	1	3	4	4			En artikkel som har gått gjennom mange ulike studier, og har oppsummert funn fra de ulike studier.	vet ikke		Hvor stort antall som trengs for å igangsette behandling	Hvor høy er tallet man ønsker å ha i en studie, dersom man gjentar studien igjen. Vil man da få omtrent samme tallet. Ofte ønsker man over 95%.	Litt usikker								Vet ikke					2	1		1	1	1
5	5	4	3	3	2	3	4	1	1	3	3	4	4	2	3	4	5			Systematisk oversikt: oppsummert oversikt over ulike artikler innen et tema. Det kan f.eks vere en oversikt over oppsummerte forskningsartikler innen et medisinsk tema.	Tomt		tomt	Tomt	Skjevhet i publikasjon av en studie								Tomt					2	1		1	1	1
4	3	5	3	5	5	5	5	1	3	5	4	5	5	2	2	3	5			En artikkel som gjennomgår flere artikler over samme tema. Den viser de ulike studienes metoder, design, funn, resultat osv, og gjennomgår dette på en systematisk måte. Den systematiske oversikten bidrar til at man får "oppsummert" tidligere forkning i en artikkel, og ulike styrker og svakheter blir gjennomgått. Dette kan gi svar på forkningsspørsmål, oppfordring til å forske mer, gi leseren muli…	Sannsynligheten for at et utfall vil forekomme		Eks: NNT = 9 betyr at 9 personer får behandlingen for man ser effekt hos 1. En ny type medisin ønsker lav NNT, men f.eks kreftmedisin eller edisin/behandling som kan kurere dødelig sykdom vil tillate høyere NNT.	Det intervallet hvor man har sine resultater. Man kan si at med p 0,5 vil man i 95% av tilfellene få resultater i nevnte KI.	At en forsker er betalt av samme firma som vil tjene penger på at du publiserer positive resultat. At man blir betalt av noen for å forske på noe som kan publiseres og gi god omtale for dem..								Tomt					3	2		4	3	1
4	4	5	3	4	3	3	3	1	1	3	3	5	5	3	3	4	5			Systematisk oversikt gir en oversikt over det aktuelle tema, og det blir belyst av flere ulike studier som omhandler samme tema.	Jeg er kjent med begrepet, men kan for lite om det.		For lite kunnskap til å forklare til medstudent	jeg mener det sier noe om validiteten i studien	Dersom det er ulikheter som gir skjevhet i data-materiale.								Har for lite kunnskap til å forklare					2	1		1	1	1
2	2	5	2	3	3	3	5	1	2	4	3	3	5	1	1	4	4			Ein systematisk oversikt er ein oversikt/framlegg av fleire forskingsresultat innan eit emne. I ein systemtisk oversikt blir det lagt fram mange forskingar om eit emne og dei blir samanlikna. Dei kan enten støtte opp under kvarandre eller motseie kvarandre.	Veldig usikker. Har ikkje noko god forklaring på det.		Veldig usikker.	Konfidensinterval seie noko om det er lik fordeling (for eksempel i ein kontrollert randominert studie). Med det meiner eg at ein ved bruk av konfidensintervall kan oppgje fordelinga av kjønn, alder eller rase og sjå om det er lik fordeling.	Publikasjonsskjevhet vil seie at det ikkje kan generaliserast. For eksempel ein studie der det berre er unge representantar kan ein ikkje seie at det gjelder for alle i alle aldre.								Veldig usikker. Eit kontinuerlig utfall vil seie eit utfall som er kontinuerlig.					2	1		1	1	1
4	4	4	3	3	2	3	2	2	1	2	1	1	1	1	2	2	4			det er en oversikt som viser et resultat av forskning hvor en har gått sytematisk til verks	en slags måte å fine ut sansynligheten for det en forsker på		det antatet en treng av forskingspersoner for å kunne gjennoføere studien	vet ikke	når noe blir publisert og ikke blir dekkekt slik det er forventet								noe som skjer om og om igjen.					2	2		1	1	1
3	3	5	3	3	3	3	5	3	3	4	3	4	3	2	2	3	3			En samlet oversikt som oppsummerer studier gjort innenfor samme område/felt. F. eks. studier som ser på effekten av et/flere intervensjon/intervensjoner innenfor en sykdom.	Hva oddsen er for å at noen f. eks utvikler en sykdom dersom blir eller ikke blir utsatt for en intervensjon.		Tomt	Tomt	Det er viktig å være kritisk til eventuelle feilkilder/skjevheter som finnes i en forskningsartikkel								Tomt					2	2		1	1	1
4	4	5	4	5	5	5	5	5	5	5	4	5	5	5	5	5	5			En systematisk oversikt oppsummerer enkeltstudier som omhandler samme tema, dvs samme populasjon, intervensjon, kontroll7 sammenligning og utfall. Kan være enten kvantitativ eller kvalitativ	Vanskelig å forklare.... OR er måleutfall for dikotome utfall		Det er antall populasjon som bør undersøkes (i forhold til det totale antallet) for at populasjonen skal kunne være representativ.	Konfidensintervall er sammenhengen mellom antall populasjon i hver studie (sett i forhold til hverandre)	Publikasjonsskjevhet er kan påvirke troverdigheten til resultatet til en studie ved at den f.eks ikke blir publisert publisert og dermed ikke evt blir inkludert i en systematisk oversiktsartikkel fordi resultatet evt ikke viste det etterforskerene hadde tenkt, eller håpet skulle vise.								Kontinuerlige utfall har flere en to svaralternativer, gjerne en tallinje eller flere enn to svaralternativer					3	2		1	1	3
2	1	4	2	4	1	2	3	2	1	3	2	3	4	2	2	3	4			En måte forskingen har blitt utført på. En oversikt som er systematisk.	Tomt		Tomt	Tomt	Tomt								Like utfall som vises flere ganger					2	1		1	1	1
4	4	3	3	1	1	2	4	2	3	4	5	5	4	3	4	5	4			Systematisk oversikt vil jeg forklare som en ryddig oversikt over noe en vil fremstille. For eksempel tabell med tall fra en forskningsforsøk.	Vet ikke		vet ikke	vet ikke	Det er noen ukarheter i publikasjonen som gir den en viss usikkerhet.								At en ser at en får samme svar hver gang en gjør samme forsøk/øvelse					2	1		1	1	1
3	3	5	3	4	4	4	4	4	4	5	3	3	5	4	4	3	5			en forskningsoversikt over primærstudier (fortrinnsvis randomiserte kontrollerte studier og evt pågående studier) relevante for et forskningsspørsmål. studiene identifiseres av systematiske littteratursøk i flere databaser og andre relevante kilder ved håndsøk/siteringssøk/gjennomgang av referanselister i relevante studier. studiene kritisk vurderes/kvalitetsvurderes og data analyseres og sammenf…	sannsynligheten for at et tiltak har effekt (dette må friskes opp)		viser effekten av et /flere tiltak vedrørende hvor mange pasienter som må behandles for at x-antall skal ha effekt	gir en oversikt over effekten av tiltaket(-ene) i relevante studier. bredt konfidensinterval viser stor variasjon av tiltakets effekt, smalt konfidensintervall gir sikrere indikasjon på virkningen av tiltaket. oppgis ofte i tabell i studie.	alle relevante kilder og studier er ikke søkt i/identifisert, alle data i studien er ikke oppgitt								motsatt av dikotome med to variabler. tall går fra 0 til uendelig					4	2		3	4	1
3	3	5	3	4	3	4	4	2	3	4	4	5	5	2	2	3	4			En systematisk oversikt er en puplisert artikkel. Forfatteren/forfatterene bak oversikten har gått igjennom all litteratur/studier som omhandler temaet i den systematiske oversikten - og legger frem samlede resultater, som skal ha god klinisk signifikans. Litteraturen/studiene som er tatt med i oversikten er evaluert, og mulige bias bør bære nevnt slik at leseren kan være sikker på at resultatene…	Sansynligheten for at noe skal skje, sammenliknet med sansynligheten med at noe ikke skal skje.		Antall pasienter som må behandles for at én skal bli frisk	En konfidensintervall er et omrade +/- som noe bør inntreffe.	Bias. Noen i gjennomførelsen av studie som kan ha ført til gale resultater.								Jeg vet ikke.					4	2		3	1	1
2	2	5	2	2	2	2	2	2	1	2	1	3	5	2	2	2	4			En systematisk oversikt er en sammenfatning av enkeltstudier på et felt.	Vet ikke		Vet ikke.	Vet ikke	Vet ikke.								Vet ikke.					2	1		1	1	1
2	1	5	2	3	1	4	1	1	1	5	2	5	4	1	1	3	5			En systematisk oversikt er en samling av forskningsartikler og resultatene som er kommet frem i enkelt-studier. I en systematisk oversikt er det gjort rede for hvilke kriterier som må være oppfylt for at enkelt-studiet skal taes med i den systematiske oversikten. På den måten samles enkeltstudier og resultatene fra disse i en større systematisk oversikt som sammenlikner resultater og oppsummerer …	Har hørt om det og sett det i tabeller, men husker ikke hva det var eller hvordan jeg skal forklare det.		Har ikke hørt begrepet før.	Det er et tall på hvor sikkert det er at resultatene man får er korrekt. Hvis konfidensintervalet er på 95% vil resultatet vi får i 95% av tilfellene være et korrekt resultat. altså om vi gjør et forsøk 100 ganger vil det gi samme utfall 95 ganger.	Det har jeg ikke hørt om.								Vet ikke.					3	1		1	3	1
2	2	5	2	4	1	2	2	1	1	4	1	1	4	1	1	1	4			Oversikt over relevant forskning for valt problemstilling. Har søkt i medisinske databasar og valt ut relevant litteratur som er blitt vurdert etter bestemte retningslinjer. Meint som ein oversikt over forsking/kunnskap bestemt område	Veit ikkje		Veit ikkje	Veit ikkje	Veit ikkje								veit ikkje					3	1		1	1	1
2	4	5	3	4	4	2	5	1	2	5	5	5	5	1	1	2	5			Systematisk oversikt er en oversikt over all tilgjengelig forskning om et tema. Den er utarbeidet av forskjellige databoser, f.eks cochrain. Det gir også en kvalitetsvurdering av forskningen som blir tatt med.	et prosentvis tall på hvor stor sansynligheten er for at noe skal skje.		Det er minimum antall behandlinger som må gjennomføres for at en studie kan komme fram til en signifikant konklusjon. Dersom de kommer under NNT kan resultatet bli tilfeldig.	Tomt	Tomt								Tomt					4	1		1	1	1
2	3	5	2	2	2	2	2	1	2	3	2	4	4	9	1	1	4			Systematisk oversikt er eks forskning med oversikt over relevante artikler på det temaet.	Vet ikke.		Antall som trengs for at en forskning kan benyttes og generaliseres, og antall som trengs for å behandle	Vet ikke	Vet ikke								Vet ikke.					2	1		1	1	1
3	3	5	3	2	3	3	3	2	3	2	2	4	1	1	3	3	2			En systematisk oversikt en en samling av ulike litteraturstudier, i en forskningsartikkel.	forholdet mellom to odds		Hvor mange man må behandle.	Vet ikke	vet ikke.								Utfall som er kontinuerlig.					2	3		1	1	1
2	2	5	2	3	1	4	3	1	1	4	3	4	5	1	1	1	3			Ei systematisk oversikt har som hensikt å gjennomgå ulike forskningsstudier på eit tema og evaluere kvalitet og resultat på desse.	Forholdet mellom to odds?		Veit ikkje.	Konfidensintervall er ein slags "feilmargin" for eit resultat.	Skeivhet i publisering av studier. Dvs. når ein får "feil" eller dårleg resultat i ein studie, og dermed ikkje publiserer denne, men når ein får "godt" resultat, publiserer ein denne. Det gir eit skeivt bilete av temaet.								Veit ikkje.					2	3		1	3	3
3	4	4	2	2	3	1	1	1	3	2	2	4	4	1	3	2	3			Vet ikke hva en systematisk oversikt er.	Vet ikke.		Vet ikke.	Vet ikke.	Vet ikke.								Vet ikke.					1	1		1	1	1
2	2	5	3	3	3	2	2	2	5	5	2	5	5	1	1	4	5			En systematisk oversikt er en oversikt hvor studier med høy kvalitet er studert og sammenlignet for å lage en best mulig forståelse for hvordan for eksempel effekten av en behandlingsmetode vil virke på en spesifikk pasientgruppe eller befolkning	Tomt		Number to treat betyr hvor mange pasienter som må behandles før en blir frisk	Konfidensintervall er en måte å få frem feilmarginer i forskning	Publikasjonsskjevhet er feilkilder i forskningen, som kan gjøre at resultatene ikke stemmer overens med virkeligheten								At testen kan bli utført igjen og få samme utfall					2	1		3	3	1
4	4	5	3	3	4	3	5	2	3	5	4	4	5	1	3	4	5			Forsking om et tema er blitt samlet og bearbeidet for en helhetlig forståelse for tematikken.	Hvor stor sannsynlighet det er for et visst utfall		Hvor stor populasjon som trengs undersøkes for at forskningen blir valid	hvor stor andel av utfall som havner innen en spesiell kategori	Når svar ikke følger det normale mønsteret, men svar dras i en spesifikk retning								----					2	2		1	2	1
3	3	4	2	2	3	3	4	2	2	3	2	4	4	2	2	2	4			Litteraturstudier for å organisere forskning av høy kvalitet	Det er forholdet mellom 2 odds		Hvor mange pasienter må bli behandlet for at en pasient blir frisk	vet ikke hvordan en skal forklare det	Skjevhet i utvalg av resultat. De studiene med dårlig resultat blir ikke publisert, men de som er interessante og gode blir								Vet ikke					2	3		4	1	3
4	4	3	3	3	2	4	4	1	1	4	3	4	4	1	3	2	5			Oversikt som omhandler et gitt tema eller fagområde. Innholdet skal være fagfellevurdert	Sjansen for at man får et gitt utfall av et forsøk/undersøkelse.		Hvor stor antall som må inkluderes i studien for at man skal føle seg trygg på at resultatene kan representere befolkningen/intervensjonen det forskes på. Sier noe om validiteten til forskningen.	Hvor trygg man kan være på at resultatet som er oppgitt er riktig.	Om forskningen treffer riktig målgruppe, i form av hvor den publiseres								?					2	2		1	2	1
3	2	3	2	2	3	3	3	2	4	3	3	4	4	1	2	4	4			Oversikt som er oversiktlig, tar for seg punkt for punkt	Rate på sjanse		Det er hvor mange som skal til for at en viss behandling kan ha effekt. Eks. Er NNT 6, så er det så mange behandlinger som skal til for at en skal bli frisk.	Husker ikke helt hva det er, men så en matematisk ligning i denne forbindelse	…..								At man får jevne tall f.eks i et forsøk					1	1		4	1	1
3	3	5	2	4	1	1	2	1	2	4	2	3	4	2	2	1	5			En systematisk oversikt er en sammenfatning av ulike studier/artikler som omfatter tidligere forskning, ofte gjort over lenger tid, som har blitt satt sammen i en oversikt. Systematisk oversikt omfatter ofte studier innenfor et konkret område innenfor et fagfelt.	Kan ikke forklare.		Kan ikke forklare.	Kan ikke forklare	Jeg kan ikke forklare dette begrepet på en god måte da jeg ikke har lært ordentlig hva det er. Men jeg tror det går ut på skjevhet i publikasjonsdatoer, for eksempel hvis man bruker studier som er publisert for 20 år siden og som er publisert i nåtid.								Kan ikke forklare.					2	1		1	1	1
4	4	4	3	3	3	4	5	3	3	4	3	4	4	3	4	5	4			En systematisk oversikt er en litteraturstudie som samler all forskning av høy kvalitet relatert til et spørsmål	Forholdet mellom to odds. Sannsynligheten for at en en av hendelsene skal skje framfor at den andre skal skje		Mål for hvor mange pasienter man må behandle for at en skal bli frisk	En måte å vise feilmarginen av en måling	Skjevhet i utvalget av resultat. Studier som har negative resultat blir ikke pubelisert, mens studier som er "spennende", men ikke like troverdige blir pubelisert og lagt mye vekt på. Det blir da en publikasjonsskjevhet								Vet ikke					3	3		3	3	3
3	3	5	3	4	3	3	5	2	3	3	3	5	5	1	2	2	5			En systematisk oversikt er en oppsummering av litteratur, eller studie av litteratur/forskning innenfor et bestemt område. Oversikten sier noe om kvaliteten på litteraturen/forskningen.	Dette begrepet syns jeg er vanskelig å forklare siden jeg ikke har god nok forståelse av begrepet.		Number needet to treat er det antall pasienter man regner med at må behandles for at en pasient skal bli frisk. Det gir et bilde på hvor god behandlingsmetoden/tiltaket er.	Konfidensintervall sier noe om hvor stor betydning resultatene av et studie har på befolkningen, om de er til å stole på eller ikke	Publikasjonsskjevhet er når det er en slags "feil" i valget at resultater som publiseres eller at kun et visst utvalg av resultatet blir publisert, altså en bias.								Kontinuerlige utfall er utfall som fortsetter å være relativt like for hver gang en undersøkelse eller lignende blir gjort, og det er dette som gjør at vi kan regne ut standardavvik, gjennomsnitt osv.					3	1		4	3	2
2	1	5	2	3	1	4	4	1	1	5	2	5	5	1	1	4	5			Det er forskning der resultater fra flere ulike enkeltstudier er systematisert inkludert i oversikten, og det er inklusjons- og ekslusjonskriterier for hvilke enkeltstudier som er med i oversikten. Oversikten gir altså på en måte oppsummerte resultater fordi flere studier som har sett på det samme blir inkludert og sett på i en oversikt og gjør det dermed valiabelt og oversiktlig.	Jeg husker begrepet, men jeg husker ikke hva dette er for noe.		Jeg vet ikke.	Konfidensintervallet sier noe om resultatet er til å stole på. Det oppgis i % og sier noe om hvor stor sannsynlighet det er for at resultatet stemmer (må være over 95 % for at det skal være sannsynlig at resultater stemmer). Altså sier det noe om hvis vi gjør det samme forsøket flere ganger, sier konfidensintervallet noe om sannsynligheten for at vi får samme resultat hver gang.	Jeg husker ikke hva dette begrepet betyr.								vet ikke					3	1		1	3	1
2	3	4	2	2	2	3	5	1	4	2	1	3	3	1	2	2	5			En systematisk oversikt er en oversikt over ulike studier som er gjort rundt omtrent samme problemstilling. Resultatene blir oppsummert og sammenlignet for å gi en systematisk oversikt (bokstavelig talt).	Det kan jeg ikke forklare.		Usikker	Jeg er usikker på hvordan jeg kan forklare det.	Jeg er noe usikker, men tenker det kan ha med å gjøre at publikasjonen som er testet har ulike utgangspunkt. Med dette vil det mest sannsynlig oppstå en bias.								Usikker					2	1		1	1	1
2	2	5	2	4	2	3	3	1	3	4	3	4	5	1	1	2	5			En systematisk oversikt er en samlet artikkel som sammenligner flere tidligere relevante studier på et gitt tema og setter dem i system og oppsummerer forskning som er gjort frem til da og hvilke svar de har gitt.	Jeg vet egentlig ikke nøyaktig hva det er, men har jo hørt om det - klarer bare ikke anvende det.. Tror det kan ha noe med oddsrate; altså antar jeg det har noe å gjøre med sannsynlige utfall ved en studie..		Vet ikke.. Antall pasienter som trenger behandling kanskje?	Et konfidensintervall går fra -1 til 1, og sier noe om hvilket intervall en verdi av et studieresultat bør ligge innenfor. Henger sammen med P-verdien, som helst bør være mindre enn 0,05 for at resultatet skal være statistisk signifikant. Altså bør verdien ligge nærmest mulig null, mens ligger verdien utenfor konfidensintervallet regnes de ikke som relevante.	Jeg vet ikke hva dette er, men kan antakeligvis ha noe å gjøre med hvor mange personer som er inkludert i studier - når man sammenligner med andre studier som har en annen publikasjon.								kontinuerlige utfall høres ut som noe som er konstant eller at de kommer fortløpende , men sannelig ikke sikker					2	2		1	3	1
4	5	5	4	5	5	4	5	5	4	5	4	5	5	5	5	5	5			Det er en oppsummering av all tilgjengelig forskning om et visst tema. Samlet gjennom systematiske søk basert på hvilken populasjon, intervensjon, sammenligning, utfall og studiedesign du er interessert i. En SR skal gi informasjon om eksisterende kunnskapsgrunnlag og retning av effekt og legge grunnlag for anbefalinger til praksis.	I et utvalg vil det være en viss risiko for å få et utfall både dersom du får en intervensjon eller ikke. OR uttrykk for forholdet mellom risikoen for et utfall opp mot risikoen for ikke å få dette utfallet		Det er det antallet personer som må behandles / få tiltaket for at en skal unngå å få det uønskede utfallet.	Det er den tilliten du har til et effektestimat, dvs den sanne effekten av et tiltak vil ligge hvor som helst mellom to ytterpunkter (CI). Er CI vidt har vi mindre tillit til det enn om det er smalt.	Det er vist at studier med positive effekter oftere blir publisert enn de som har negativ effekt. dette kan føre til feil i konklusjonen når vi oppsummerer eksisterende forskning								Det er utfall som måles med en kontinuerlig skala, feks centimeter					4	4		4	4	5
3	4	5	2	3	2	3	4	3	4	4	4	4	4	1	2	3	4			En systematisk oversikt er en oppsummering av enkeltstudier.	Tomt		Usikker, men tror det handler om at intervensjonsgruppen må være stor nok for å gi et reliabelt resultat.	Konfidensinterval er et tall som brukes om et studie er statistisk signifikant. Er tallet under 0.05 er studiet troverdig (forteller at 95% er innenfor samme intervall).	Det er et begrep som brukes om at det er for stort spenn i gruppen som testes, slik at det konfidensial intervallet blir for høyt og studiet blir ikke statistisk signifikant.								Tomt					2	1		1	3	1
4	4	5	4	5	4	4	5	2	3	4	4	5	5	2	3	3	4			Systematisk oversikt er en oversikt over ulik forskning og dens resultater sammenlignet i et dokument.	Dette vet jeg ikke		Emidemologi av hvor mange som må behandles for at man kan si at dette er en måte å bli frisk på	Viser feilmargin i et studie, vises som prosen.	Dette vet jeg ikke								Uendelig data					2	1		3	3	1
2	2	5	1	5	1	4	5	1	3	5	3	4	5	1	1	2	5			Samlet forsking om det aktuelle tema	Vet ikke		Vet ikke	Hvor stor forskjell det er på det resultatene	Usikker								Vet ikke					2	1		1	1	1
2	2	4	2	4	1	1	2	1	2	2	1	4	3	2	2	2	4			En systematisk oversikt er en oversikt som samler og sammenlikner flere studier i ett dokument.	Usikker.		Usikker.	Usikker.	Usikker.								Usikker.					2	1		1	1	1
2	2	3	2	3	2	1	1	1	1	2	1	1	1	1	1	1	3			En forskningsartikkel som har samlet flere forskningsartikler til en samlet artikkel	Vet ikke		Vet ikke	Vet ikke	Vet ikke								Vet ikke					2	1		1	1	1
3	1	4	2	3	1	1	3	1	1	1	1	1	4	1	2	1	5	At resultatet ikke er 100% sikkert				Vet ikke.						Vet ikke.	Vet ikke.		En forskningsstudie som er kontrollert av fagfolk	vet ikke.				1				1						1	1		1
3	3	4	3	3	3	3	3	2	3	3	3	3	3	1	1	2	3	Vet ikke				Vet ikke						At utfallet er merkbart	Vet ikke.		Vet ikke	Vet ikke hva det er				1				1						1	1		1
1	1	3	9	2	4	1	3	1	2	4	3	5	5	1	3	2	5	En risiko som varierer ifht hvem/hva en studie undersøker/hvilken retning en velger å gå?				Aner ikke… Har hørt begrepet før, men vet ikke hva det betyr. Dypt inngående analyse. Analyse fra mange sider?						Hvor mye en studie har å bety ifht statistikken? Eller hvor mye statistiske målinger har for studien?	Vet ikke….		En oversikt over et tilfeldig utvalg som skal være til å stole på	Dette har jeg aldri hørt før.				1				1						1	1		1
3	2	3	1	2	1	1	1	1	3	4	2	3	1	1	1	3	3	Vet ikke				Handler om at svært mange deltakere er inkludert i studien, analyse av mange informanter.						At det resultatet man ser i en studie er veldig tydelig og representerer statistikken	Hva det laveste kriteriet er for at det påvirker et svaralternativ		Forstår at randomisering har noe med at deltakere i studien er tilfelidg utvalgt (?). Ved at studien er kontrollert tenker jeg at deltakerne er kontrollert ift relevans for forskningen. Ellers vet jeg lite om dette.	Vet ikke				1				2						2	1		1
3	4	3	2	3	9	3	3	1	4	5	3	4	5	3	4	4	4	Relativ risiko er en studie som ikke er knyttet til tema, men har en relevans. Uttaket ikke blir det samme.				Metaanalyse er en studie som tar for seg flere grupper og utfall.						Signifikans 0,5 <. Det vil si avvik fra en reel situasjon. F.eks om noe er forskjellig og verdt å forske videre på gjennom f.eks fasit på en spørreundersøkelse, hvor en ser på forskjeller/avvik.	Klarer ikke å forklare dette.		RCT vil si at en har innhenta ulike data (sammendrag) fra ulike databaser og kjørt søk gjennom dem.	Har ikke hørt om før				1				1						1	1		1
1	1	5	3	3	1	4	2	1	1	3	1	2	5	1	1	1	4	Har ikke kunnskap nok til å forklare relativ risiko.				Litt usikker, men tror metaanalyse vil si at man slår sammen resultat fra forskjellige forskninger. På den måten kan man bedre generalisere resultatene til virkeligheten, eller en populasjon						Statistisk signifikans betyr at det er statistisk grunnlag for å si at en effekt man har målt er reell i forhold til en populasjon.	Kjenner ikke begrepet.		Tilfeldig utvalg, med kotrollutvalg. Intervensjon gjøres ovenfor en gruppe, og så har man en gruppe som det ikke gjøres intervensjon overfor. Eks. en gruppe får medisin (intervensjonsgruppe), den andre (kontrollgruppa) får placebo, og så måler man effekten av medisinen ved å sammenlikne gruppene.	Kjenner ikke begrepet				1				3						4	1		4
2	2	2	1	1	1	1	1	1	1	2	1	2	2	1	1	1	3	Veit ikkje -> kan ikkje forklare				Veit ikkje -> kan ikkje forklare						Veit ikkje -> kan ikkje forklare	Veit ikkje -> kan ikkje forklare		Veit ikkje -> kan ikkje forklare	Veit ikkje -> kan ikkje forklare				1				1						1	1		1
1	1	4	1	2	1	1	1	1	1	1	2	2	3	1	1	1	4	Vet ikke, så kan ikke forklare.				Jeg vet ikke, så kan ikke forklare det.						Vet ikke, så kan ikke forklare.	Vet ikke, så kan ikke forklare.		Litt usikker. Vil ikke klare å forklare det.	Vet ikke, så kan ikke forklare.				1				1						1	1		1
2	2	4	2	3	1	1	1	1	1	3	1	3	3	1	1	1	4	Tomt				X						Sannsynlighet / tilfeldigheter	Tomt		En måte å gjennomføre forsøk på. Det brukes for å måle en effekt/se en forskjell.	Tomt				1				1						2	1		2
1	1	4	1	3	3	3	4	1	3	4	4	4	4	1	2	3	4	Vet ikke				Kommer inte helt på det						Det er ett resultat ut i från studierna man gjort som visar sig ha størst styrka i det man undersøkt	Det måste val vara om man har gjort en praktisk studie ifh till olika behnadlingar av pasienter, dær man då får olika resultat utifrån olika behandlingar. Der den minst effektiva behandlingen blir satt som minsta kliniska betydningsfylla effekt.		Tror det er en studie dar man sedan tillfalligt, kontrollerar olika resultat.	Vet ikke				1				1						1	1		1
1	3	4	1	2	1	1	3	1	2	3	2	3	3	1	1	3	3	Vet ikke.				Jeg vet ikke selv hva det er.						Det er om resultatet har betydning for statistikk, om det er reelt.	Vet ikke.		RCT er en studie som innvolverer tilfeldige deltakere opp mot en kontrollgruppe.	Vet ikke.				1				1						2	1		2
4	4	5	2	3	1	2	3	1	2	1	1	2	3	1	2	1	3	"mulig" risiko				Tomt						Tomt	Tomt		At resultatet er kontrollert - gått igjennom	Tomt				1				1						1	1		1
3	4	5	1	2	1	1	2	2	1	2	3	5	4	1	1	1	4	At det er ein viss risiko (?)				Ein type analyse ein kan gjennomføre på studiar.						At noko er av betydning for ein statistikk.	Tomt		Studiar med god kvalitet.	Tomt				1				2						2	1		1
2	2	5	1	3	2	2	1	1	2	5	2	4	4	1	1	2	4	Det vet jeg ikke.				Det er en sammenligning av tidligere studier. Så det er som en studie av studier						Hvis du kan bevise noe med statistisk resultat. Hvis forskjellen er stor nok til å bli en signifikant forskjell og at det blir bevisst å gjennta studie.	F.eks viss en får minste dose av et medikament da har man minste klinisk betydningsfulle effekt. Viss en får en mindre dose ville dette kunne kun gi placebo effekt.		Det er når individ blir trukket tilfeldig ut i en studie. Kanskje en studie om effekt av p-piller og 50% får p-piller mens 50% får placebo, men det er tilfeldig hvem som får pillene.	Det vet jeg ikke.				1				1						3	1		3
4	4	4	2	2	2	3	2	2	2	4	4	4	4	1	2	3	5	Tomt				Tomt						Det betyr at det er oker sannsynlighet for at denne studien er politilig	Tomt		En studie som er kontrollert / gjennomgått/ bestått spesifikke krav!	Tomt				1				1						2	1		1
3	2	5	2	4	3	3	4	1	3	3	3	4	5	3	3	3	5	RR anvender en i statistiske analyser.				En metaanalyse er en analyse av resultater fra andre studier. Detter er anvendt innenfor kvantitativ forskning. En bruker resultater fra andre studier til å gjøre en ny analyse, som da omfatter disse resultatene.						Statistisk signifikans gjelder hvorvidt resultatene kan si noe om populasjonen.	Minste klinisk betydningsfulle effekt handler om den minste endringen en anvender for å si om intervensjonen, ofte innenfor med.behandling, har en effekt for pasienten eller ikke. En anvender begrepet for å vurdere om en skal ta i bruk/endre behandlingen el.		Et studie der en har en intervensjon og består av en gruppe som er en del av en intervensjon og en kontrollgruppe. Utvalget til gruppene vil være randomisert, det vi at det skal være tilfeldig hvem som er en del av intervensjonen, og hvem som er en del av kontrollgruppa. RCT brukes til å se etter en effekt på en intervensjon.	Dikotome utfall er når man har to alternativer - som ja, nei mann/kvinne.				2				3						2	4		3
5	4	4	2	3	5	2	4	1	3	4	1	5	4	9	2	2	4	Den risikoen man må regne med.				All litteratur om "temaet" samlet i et litteratursøk, review.						Viser klart "forskjell"	Det som er av minst betydning for å fremheve resultatene fra studien.		"Gullstandarden" i kvantitativ forskning. Tilfedlig utvalg av de som skal være med i studien. Inntrykk er helt klart at dette gjonnom år har vært av viktig betydning.	Vet ikke, og ville derfor ikke begitt meg ut på å forklare det til en annen.				1				1						3	1		1
3	2	4	2	3	1	4	3	1	1	4	1	4	5	4	4	3	4	Risiko for å få en sykdom/problem				Det er en analyse hvor flere utførte studier inngår. Meta = ovenfraperspektiv						Om effekten er stor nok til at resultatet har betydning. P-verdi ≤0,05 (5%)	Grenseverdi for hvilket resultat som kan ha betydning for klinisk praksis		Det er en intervensjonsstudie hvor deltakerne deles i to grupper. En gruppe får intervensjonen og den andre gruppen får tradisjonell behandling eller ingenting. Ålassering i gruppen blir trukket (randomisert). Randomized Controlled Trial	Enten-eller, eks mann/kvinne, ja/nei				3				2						4	3		3
4	4	4	3	3	4	4	4	1	9	4	3	3	5	4	4	3	4	Ønsker ikke å svare på spørsmålene				Flere studier som er sammenlignet, ser på likheter						stor sannsynlighet for korrekt svar	Usikker på betydningen		Studier med kontrollgrupper	Kjenner ikke begrepet				9				1						2	1		2
2	3	4	1	3	1	1	3	1	3	3	3	5	5	1	1	2	5	Funnene har betydning, men ikkje signifikant betydning				En overordna analyse av for eksempel systematisk oversikter						Det betyr vell at funnene av ein studie er av signifikant betydning	vet ikke		RCT er svært vanlig studie for å måle effekt av tiltak. Det kan for eksempel handle om ei pasientgruppe som tilfeldig blir delt i to, der den eine gruppa mottar ein type behandling og den ander ikkje. Det er også viktig at gruppa ikkje veit kva den i tilfelle får, ny medisin vs sukkerpille.	vet ikke				2				2						2	1		3
5	5	5	3	4	3	3	4	1	1	1	5	5	5	1	3	4	5	Tomt				Ein stor og gjennomgående analyse av mange studier/publikasjoner						Relevans	Minste effekt av ein behandling for eksempel som gir ein positiv effekt		For å sjekke at funnet på ein studie oppnær er rett	Tomt				1				2						1	1		1
5	5	4	4	2	2	2	3	1	2	2	2	5	2	1	2	3	5	Veit ikkje				Veit ikkje kva det er						Veit ikkje	Veit ikkje		Veit ikkje kva det er	Veit ikkje				1				1						1	1		1
3	3	5	4	2	3	2	3	2	4	5	2	5	5	3	3	3	5	Vet ikke				Vet ikke						Når det er overvekt av et eller annet som gjør at det er statistisk relevant, overveid sannsynlighet	Vet ikke		En studie der deltagergruppen er randomisert for å få et bredest mulig representert utvalg innen gruppen.	Aner virkelig ikke.				1				1						1	1		3
2	2	5	2	3	1	1	3	1	1	5	5	5	5	1	1	3	4	Tomt				Oppsummering av tidligere forskning						Tomt	Tomt		En studie ofte brukt til å måle effekt av tiltak	X				1				2						1	1		2
4	4	4	2	3	1	1	2	1	9	4	3	3	4	1	2	2	3	Vet ikke				En analyse med stor bredde						Resultatet er tydelig, og trygt å stole på	Vet ikke		En systematisk studie, med Vanskelig å forklare.	Vet ikke				1				2						2	1		1
4	4	4	4	4	3	3	3	2	2	4	3	4	4	2	3	3	8	Relativ risiko er noe risiko, altså om man er utsatt for eks en infeksjon har man en risiko for å bli infisert, om man ikke har vært utsatt har man en relativ risiko.				Sammenligne eller sammenstill resultater fra tidligere undersøkelser						Tomt	Det er ved behandling den minste betydningsfulle effekt		Det er et tilfeldig utvalg av systematiske studier	Vet ikke				1				3						1	1		1
4	4	4	4	4	2	2	2	2	2	4	4	4	4	1	8	4	8	En usikker studie, ved at deltagerene er et smalt utvalg.				En metaanalyse er oppsummerende forskning av tidligere forskning.						Innholdet i statistikken er til å stole på ut i fra antall bredde på deltakerene.	Det svaret som fremkommer, men det er på nedre sjikt av effekt forekomst.		Er et tilfeldig utvalg, men systematisert og oversiktlig fremsatft. God nok bredde i deltagerene til å være til å stole på.	Vei ikkje hva det er.				1				1						1	1		1
2	2	4	2	3	1	1	1	1	2	3	1	3	3	1	1	2	4	Vet ikke.				Vet ikke.						Vet hva det er, kan ikke forklare det.	Vet ikke.		Kontrollgruppen i en studie blir delt inn i to tilfeldige grupper.	Vet ikke.				1				1						1	1		2
4	1	3	1	3	1	1	1	1	1	1	1	2	3	1	1	1	5	Risiko som er relativ				Oversikt/sammenfatning over flere studier						X	At det ikke har en merkbar effekt.		Deltagerne er tilfeldig utvalgt	X				1				2						1	1		1
2	1	3	1	2	1	1	2	1	2	2	1	2	3	1	1	1	3	Risiko som er relativ				Et verktøy en bruker i litteraturstudier						X	X		X	X				1				1						1	1		1
1	1	4	2	4	4	2	1	1	3	4	4	5	5	1	2	4	5	Vet ikke				Husker ikke						Hvor relevant resultatet er i forhold til andre studier (resultat)	Hvor stor virkning/effekt resultatet har. Hvor mye bedre eller dårligere enn før studien		En artikkelstudie som tar for deg et bestemt utvalg personer og blir kontrollert av utenforstående	Ingen ide				1				1						1	1		1
2	2	5	2	4	3	3	5	4	4	5	4	5	5	1	2	3	5	Det vet jeg ikke				Analyse av flere studier som undersøker det samme.						Jeg er ikke helt sikker på hvordan jeg kan forklare det… Tror det handler om tall (data) som skiller seg ut, eller er vesentlige/viktige	Funn som er minst betydningsfull/viktig for den kliniske praksis. Minst relevant?		Deltakerne i studien er valgt tilfeldig, for å kunne representere befolkningen det forskes på, på best mulig måte. Ved å gjøre det på denne måten kan funnene i større grad generaliseres og si noe om (eks) Norges befolkning. Studien har en gruppe som f.eks får en viss type behandling, og en kontrollgruppe, som ikke får - hvis man ønsker å sammenligne behandling vs ikke-behandling.	Det vet jeg ikke				1				2						1	1		2
4	4	5	4	4	4	3	5	3	3	3	2	3	5	3	3	4	4	Tomt				Når flere studier sammenlignes - for å se om resultatene er nokså like - kan en tro på resultatene. De settes opp med antall informanter og resultat. Resultatet trekkes sammen i en "diamant" som viser om en kan tro på resultatet						Sjansen for at resultatet er så sikkert som mulig. >0,005 sjanse for at resultatet er feil	Usikker, men kan det være sekundære endepunkt? Evt det som viser en trend.		Når en skal sammenligne to ting, f.eks medisiner. Den ene gruppen får en ting og den andre en ting. Deretter sammenlignes resultatet. Gruppene bør være så like som mulig og ha så likt antall som mulig. De ulike gruppene "randomiseres" tilfeldig til hver sin behandlingsarm	Dikotome utfall er for eksempel kjønn ol som ikke endrer seg.				1				3						2	1		4
3	3	3	2	3	3	3	3	2	3	3	2	2	4	3	3	2	5	Relativ risiko - usikkerhet				Noen RCT kan utgjøre en metaanalyse. Dersom det er homogenitet i de ulike inkluderte studiene. "Det vil si like nok til å settes sammen".						Statistisk signifikans. Med hvor stor sikkerhet er effekten av studien	Her står det stille.		En effekt studie. Som oppsummerer f.eks. små studier. Gir et godt overblikk over et forskningsspm.	Dikotome utfall er en variabel innen kvantitativ metode. F.eks syk - frisk. Dersom du er ute etter å finne ut om en intervensjon har effekt.				1				3						2	1		1
4	4	5	4	5	5	5	5	4	4	4	4	5	5	5	5	5	5	tomt				Flere studier blir vurdert og resultat slås sammen for samlet effekt. Det forutsetter at studiene er sammenlignbare: - samme populasjon, - samme intervensjon (helt eller delvis - kan være et effektspørsmål blant flere fra en studie eller delvis), - studiene har tilfredsstillende kvalitet - samme forskerspørsmål						Resultatet eller intervensjon viser en forskjell fra kontrollgruppen. Forskjellen er av en slik størrelse at selv om en kan se mulige skjevheter (bias) er kvaliteten på studien så god at en anser utfallet som troverdig.	Tomt		En kvantitativ studie der en setter inn et tiltak i en gruppe og har i tillegg en kotrollgruppe som ikke får tiltaket. Gruppene er basert på en populasjon med klare inklusjonskriterier og eksklusjonskriterier. Fordeling av personer til intervensjon og kontrollgruppe skal være utført med tilfeldig utvalg. Resultatet i intervensjon og kontrollgruppe blir sammenlignet.	Utfall som er enten eller. F.eks ja/nei.				1				5						3	1		4
4	4	5	3	5	3	2	4	3	4	4	2	5	5	2	3	3	5	Hvor stor er sannsynligheten for at et tiltak/intervensjon fungerer i forhold til uten intervensjon.				Metaanalyse er en sammenstilling av analyser som er gjort i enkeltsstudier. Studienes utfall/resultat må være så like at de er mulige å sammenfatte.						Hvor pålitelige er de resultatene som kommer ut av studien. Har tiltaket/intervensjonen en effekt og vil det være av betydning for pasienten å få denne behandlingen/intervensjonen	Hvilken betydning har resultatet av studien for den kliniske verden. Hvilken betydning vil resultatene få for utførelse av praksis. Eks kostnadseffektiviteten.		Studie hvor en måler effekt av et tiltak/intervensjon. Skal sammenlignes i to grupper hvor den ene gruppen blir gitt intervensjon, og den andre ikke (evt annet tiltak). Gruppene skal være likest mulig og helt tilfeldig utvalgt. Utfallet/resultatet i de to gruppene sammenlignes så til slutt	X				4				4						2	1		4
3	4	4	3	3	2	1	2	2	2	1	4	4	3	1	3	4	5	Husker ikke hva dette var.				Å sammenligne resultater fra flere tidligere empiriske undersøkelser. Metaanalyser summerer tidligere forskning.						Begrep som brukes for å beskrive sannsynligheten for at noe er et resultat av noe tilfeldig.	Er det kanskje et minimum for hva som kan godta som en viss effekt i en studie. Hvis ikke, så vet jeg ikke.		Studie somer delt. Eks: en gruppe får en behandling mens en annen gruppe får noe annet.	Har ikke hørt om dette.				1				3						4	1		2
1	1	5	3	3	1	1	4	1	2	3	3	4	5	1	2	1	5	Usikker				Kan ikke godt nok for å forklare						Vet ikke, men antar det handler om statistisk betydning i forhold til noe som skal eller har blitt undersøkt.	Den minste grensa for hva som er relevante resultater for studien		En studie hvor noe undersøkes ved å anvende ulike, randomisert/tilfeldig utvalgte grupper og en kontrollgruppe, for å undersøke effekt av tiltak. Ser på resultater fra gruppene og kontrollgruppen (som ikke får intervensjon), for å undersøke effekt.	vet ikke				1				1						2	3		4
2	2	3	1	3	1	1	1	1	1	1	1	3	3	1	1	2	3	Vet ikke				Vet ikke						Vet ikke	Vet ikke		Vet ikke	Vet ikke				1				1						1	1		1
2	2	5	1	5	3	2	1	1	2	2	1	3	5	1	2	2	5	vet ikke				Det er en analyse av flere systematiske oversikter						vet ikke	vet ikke		Det er en studie som sammenligner to tilfeldig grupper mennesker for å se effekt av tiltak. Den ene gruppen får behandling, og den andre ikke.	vet ikke				1				1						1	1		2
2	4	5	5	3	1	4	4	1	1	1	3	4	4	1	4	3	5	Tomt				Metaanalyse sammenligner resultater fra tidligere forskning						Tomt	Tomt		En studie hvor man sammenligner to tilfeldige grupper for å se hvilken behandling som gir best effekt. En gruppe får behnadling, den andre ikke.	Tomt				1				3						1	1		2
2	2	4	1	4	3	1	3	2	3	3	2	4	4	1	3	3	5	Sannsynligheten for det mest "normale" risikoen				En analyse gjort av flere studier - for å sammenligne og få bedre kompetanse for å komme frem til et resultat						Vet ikke	Vet ikke		Studie av ulike grupper, hvor en gruppe har fått en gitt behandling og deretter sammenligner effekt av tiltak. Det er delt inn helt tilfeldig i grupper.	vet ikke				1				2						1	1		3
1	1	5	1	2	1	1	3	1	1	3	3	3	3	2	2	3	5	Vet ikke				En oversikt over fleire enkeltsstudier?						At det er en betydelig forskjell?	Vet ikke		Et studiedesign som ofte blir benyttet for å måle effekt av tiltak. Deltakerene i studien blir tilfeldig delt i eksempelvis to grupper hvor den ene gruppen mottar en type intervensjon, mens den andre gruppen mottar en annen.	Vet ikke				1				1						3	1		3
3	3	5	2	2	5	2	4	2	3	5	2	5	5	2	1	1	5	"RR"… da tenker jeg på et eksempel om det samme som "number needed to treat"… Samtidig mener jeg at "RR" har noe med p-verdier å gjøre. Jeg tror du bør se i litteraturen etter hva RR er. Jeg vil ikke gi deg feil svar / antagelser!				En metaanalyse er jeg ikke helt sikker på hva er, men jeg forstår at "meta" står for " en stor del" av noe, og da tenker jeg at metaanalyse vil si å analysere noe det er store mengder av. Men kanskje meta har med hvor dypt en analyserer? Jeg tenker da på micro-makronivå. Sjekk med litteraturen!						Statistisk signifikans har med kvantitativ forskning å gjøre. Når man har masse data og analyserer dette i f.eks programmet SPSS får man tall/resultat på det man har av data. Jeg tror p-verdien må være <0,05 for at noe skal ha statistisk signifikans. Dette tallet er et viktig funn i dataene dine. Du bør dobbelsjekke med litteraturen!	Jeg mener det har noe med at enkelte funn i kvantitativ forskning ikke har relevans. At det er liten sannsynlighet for at funnet vil være overførbart videre. Det er lenge siden jeg leste dette, så dobbetsjekk litteraturen.		En RCT er en metode å forske på der du har en gruppe personer, dyr etc (homogen gruppe) som får f.eks bind for øynene mens de skal gå fem meter. En annen gruppe får ikke bind for øynene, og går samme strekning. En har som mål å se om intervensjonen hadde innvirkning / effekt. Sjekk litteraturen!	Dikotome utfall har jeg hørt om, men kan ikke hjelpe deg med noen gjetninger en gang.				2				2						2	1		2
3	3	4	3	3	2	3	3	1	1	4	1	3	4	2	2	2	4	usikker				Usikker						Dette seier noko om at det funnet du har fått er målt til å vere signifikant funn	Usikker		RCT er innunder kvantitativ forskning. To uavhengige grupper med forskjellig intervensjon (f.eks placebo-"studier"), for å sjå effekt av intervensjonen som er gjort. Utvalget er randomisert.	Usikker				1				1						2	1		3
2	2	3	2	4	1	2	4	1	1	3	1	2	3	1	1	1	5	Husker ikke hva dette er, har med statistikk å gjøre.				Gjennomgang av all systematisk forskning på et område - samlet i en anlyse - hovedresultater og funn er sammenlignet med hverandre, ofte også med anbefalinger.						Om resultatet har overføringsverdi, om man med sikkerhet kan si at dette resultatet er gyldig for "alle".	Har aldri hørt dette begrepet.		Tilfeldig utvalg - en gruppe med det man vil forske på og en kontrollgruppe med noe annet. Sammenligner disse to gruppene for å se om det man utsatte den første gruppen for hadde effekt.	Husker ikke hva dette er, statistisk relevant				2				3						2	1		4
3	3	4	3	4	4	3	4	4	4	3	1	3	4	4	4	3	4	Relativ risiko er det man oppgir resultatet i en kvantitativ studie. Som sier noe om risiko for å få en sykdom				Metaanalyse er en analyse av flere studier som er noenlunde sammenlignbare. Der man lager en tabell som viser likhetene mellom studiene. Så får man flere deltagere som kan gi et sikrere svar på problemstillingen.						Statistisk signifikans er når man har er innenfor konfidensintervallet .	Ingen anelse. Kjenner ikke begrepet		Randomisert kontrollert studie er en studie som har visse kriterier for å bli definert som et randomisert utvalg av en populasjon. Det deles opp i en kontroll gruppe og en intervensjonsgruppe, der intervensjonsgruppen blir utsatt for tiltaket og kontrollgruppen blir ikke utsatt for intervensjonen eller får annen behandling.	Det er når har 2 mulige utfall. Frisk eller syk				3				4						2	1		2
4	4	4	4	3	2	1	2	1	3	4	2	4	4	1	1	4	5	F. eks at man måler hvilke mulige risikoer pasienten vil utsettes for ved en operasjon. Man måler de mulige risikoene som kan forekomme.				Analyse av datasamling.						At man ser etter en gjennomført studie hva statestikken forteller en, og om det er betydelig for utfallet. F.eks. om man måler hvor mange som fikk blødning over 500 ml under et sectio, og dette var av betydelig antall er det statistisk signifikans.	Hvis man f.eks. måler klinisk effekt av en behandlingsmetode og et utfall er ubetydelig, kontra andre utfall av samme behandlingsmetode.		Det betyr at en allerede publisert studie blir revurdert og satt i sammenheng med andre studier med samme omfang, før den blir publisert på nytt. Vil si det kan ses på som et sammendrag av resultater fra ulike publikasjoner/studier.	Vet ikke.				2				2						3	2		1
3	3	4	2	3	1	3	4	1	1	4	4	4	3	1	1	2	4	vet ikke				Metaanalyse er at man samler mange ulike resultater fra forskjellige studier og analyser disse for å se om intervensjonen har effekt						Det er at enten effekten eller forskjellen av noe er så stor at det ikke kan skylles tilfeldigheter, og dermed vil være vist at det har effekt	Det minste effekten som er blitt påvist som man kan si ikke skyldes tilfeldigheter.		En studie hvor man ser på effekt av noe. Hvor hvem som får de forskjellige intervensjonene er tilfeldig. Altså at man ikke vet om man f.eks har fått en pille med medisin eller en placebopille	vet ikke				1				4						4	1		3
2	2	4	3	4	1	3	3	1	1	3	3	4	4	1	1	3	5	Tomt				en analyse på hvor godt de forskjellige studiene som er valgt i en oppsummert studie samsvarer og er relevant. Jo nærmere midten, jo mer relavant....						at det er bevis på at noe en studie har funnet ut av virker. det er et tall som sier noe om det	et studie som finner ut av at ting virker i praksis. er et tall på det		en oppsummeringsstudie som har randomisert valgt ut studier ofr sammenligning i et tema.	Tomt				1				3						2	1		1
3	3	4	3	2	2	3	3	2	2	4	2	4	5	1	1	3	4	Kan ikkje forklare dette				Kan ikkje forklare dette						Detter er kor truverdig resultatatet er- dersom talet er under 0,05 kan ein tenke at 0,95 av resultata er innanfor det truverdige	Eg kan ikkje forklare dette		Viser effekt av tiltak- dei som deltar i studien veit ikkje om dei deltar i kontrollgruppe eller om dei deltar i intervensjonsgruppe	Eg kan ikkje forklare dette				1				1						2	1		3
4	4	5	3	5	4	5	4	5	4	5	4	5	5	4	4	4	5	Relativ risiko er risiko i prosent, for f.eks. å få en sykdom. Ulike grupper kan ha ulik relativ risiko, og disse kan sammenlignes.				Metaanalyse er en sammenligning/ sammenslåing av resultater i "like" studier. Studiene bør fylle visse kriterier for å kunne brukes i metaanalysen, og dataene fra den enkelte studie vektes i fht antallet deltagere, bl.a.						For å utelukke at et resultat i en studie er tilfeldig, bestemmer en seg for et nivå/ en andel som må overstiges for at en skal tro på resultatet. Dersom resultatet overstiger dette nivået (signifikansnivået) sier en at resultatet er signifikant.	Defineres i fht styrke på studie. Minste effekt en godtar for å si at noe har en klinisk betydning		RCT er en kvantitativ studie om effekt. Like deltagere, tilfeldig fordelt i grupper sammenlignes hva gjelder effekt av tiltak. Hvem som får hvilket tiltak skal gjerne også være blindet - altså ukjent for deltager og gjerne også for de som kjører studien.	Utfall (resultat) med begrenset antall variabler, f.eks. kjønn. Motsetning til kontinuerlige som kan utgjøres av mange/ ubegrensede antall				3				4						4	3		4
3	2	1	1	2	1	1	1	1	1	3	2	2	1	1	1	3	5	Vurdering av risiko for et utfall i forskning				Tomt						Tomt	Tomt		Tilfeldig utvalg av deltagere i forskningsstudie	Tomt				2				1						1	1		1
4	4	4	2	2	3	4	1	1	1	2	4	4	4	1	1	4	4	At det er en viss risiko i forhold til noe.				Vet ikke						Vet ikke	Det er den effekten som er målt i studien som har minst betydning for klinikken, det kliniske arbeidet, eller arbeidet til de som har noe med det å gjøre.		Studie hvor de tar en bestemt gruppe, f.eks. aldersgruppe innenfor et bestemt tema (f.eks erfaringer innen skolestart for barneskole, førsteklassinger) og de utfører en kontrollert studie i forhold til det. Barna svarer på f.eks spørreskjema og så sammenlignes svarene.	Vet ikke				2				1						1	1		1
4	4	5	4	3	2	2	3	1	4	5	4	5	4	1	2	4	4	Prosentandelen som er under risiko for å bli utsatt for feks smitte				En studie som sammenligner flere studier for å få en helhetlig oversikt.						At tall/resultater fra forskning kan reproduseres, og ikke er tilfeldige.	Tomt		En studie som omfatter to grupper som får ulik behandling - for så å se hvilken gruppe som får best effekt.	Tomt				3				2						4	1		2
3	3	5	5	3	2	3	3	2	3	3	3	4	4	2	3	2	5	det går ut på å sammenlikne 2 grupper, altså si risikoen for å bli f.eks syk. det kan sammenliknes med odds for å bli syk.				dette går ut på å sammenlikne forskjellige resultater. (da innen statestikk)						det går ut på finne og sammenlikne statestikk opp mot hverandre.	det vet jeg ikke		Dette går ut på å gjennomføre en vitenskapelig undersøkelse/forskning	Noe jeg ikke vet, men vil tippe at det ut på noe med utfallet av undersøkelse eller noe?				4				3						1	1		1
1	1	4	1	2	1	2	2	2	2	3	2	1	3	1	1	1	3	vet ikke				vet ikke						Feks hvis det skal undersøkes om et tiltak er bedre enn et annet, og et tilfeldig utvalg av deltakere viser mye bedre effekt enn kontrollgruppen.	vet ikke		Det er en studie som tar for seg et tilfeldig utvalg med deltakere (tifledig alder, kjønn, yrkesbakgrunn etc) og ser på feks effekt av et tiltak, forekomst,prevalens etc..	vet ikke				1				1						3	1		2
2	2	4	3	4	1	2	3	1	1	3	3	3	4	1	1	2	4	Husker ikke.				Det er en type studie form på forskningsartikler. Mer utdypende forklaring enn det, husker jeg ikke.						tror det omhandler hvor trolig undersøkelsen er, styrken på studie.	Tror det omhandler hvilket resultat som scorer lavest/har minst betydning for studie i praksis.		Ulike forskningsartikler har ulikt forkusområde og hensikt. RCT er et type studie som tar for seg en større gruppe deltakere. Deltakerne er gjerne delt opp i flere grupper. De plukkes ut på en måte slik at forskereren ikke skal ha kjennskap til hvem som testes eller gjør hva. På den måten skal det være anonymt og så sterkt studie som mulig.	Vet ikke.				1				1						1	1		3
4	3	5	1	3	3	3	3	1	4	4	4	3	5	2	3	5	5	Kan ikke forklare begrepet				Kan ikke forklare begrepet						Jo nærmere et tall er 0,4, jo større sjangse er at det skjer igjen.	Kan ikke forklare begrepet		Enkeltstudie, Et studiedesign som brukes for å finne effekten av et tiltak/ behandling. Består av en kontrollgruppe og en gruppe med et gitt tiltak. Tilfeldig valgt hvem som får et gitt tiltak og hvem som ikke får.	Kan ikke forklare dette begrepet				1				1						1	1		3
4	4	5	3	4	3	4	5	2	2	4	2	4	4	1	2	2	4	Beskriver (forholdet mellom to tall, feks i prosent) sannsynligheten det er for noe i forhold til en annen gruppe, feks å få en sykdom.				Ingen anelse						Statistisk signifikans beskriver om et resultat er sannsynlig eller ikke, om resultatet har oppsått tilfeldig. Om et resultat er statistisk signifikant har resultatet oppstått tilfeldig, og kan derfor være til å stole på	At en effekt har liten betydning i klinisk sammenheng..?		Et studie hvor deltagerene er randomisert fordelt. Om det er feks. to grupper som skal teste effekten av et tiltak så er menneskene som er med i studiet tilfeldig plassert i gruppene	Vet ikke				4				1						4	1		3
1	1	5	1	3	1	1	1	1	1	4	1	3	1	1	1	1	3	vet ikke				Vet ikke						at resultatet er betydelig nok til at det tar høyde for naturlige forskjeller og tilfeldigheter i befolkningen	vet ikke		At et representativt utvalg av personer svarer på en undersøkelse	vet ikke				1				1						4	1		1
3	3	4	2	4	3	4	3	1	3	4	4	4	4	2	3	3	4	Tomt				når flere studier er analysert innenfor samme tema, hvor hver studie går gjennom ulike tester for å regne ut troverdigheten til studien						at et resultat er troverdig og forskningen har gjennomgått ulike tester gjennom metaanalysen som viser at resultatet er til å stole på	?		en studie hvor de forskjellige gruppene som er valgt ut til å være med i studien er valgt ut randomisert, det vil si at de er tilfeldig plukket ut, slik at resultatene ikke skal være påvirket av at noen har plukket ut f.eks en spesiell gruppe, lokalisasjon osv. Målet med en slik studie er å få resultater som er mest mulig reell, ved å utelukke at noe blir tatt med med "vilje" eller blir ikke tatt…	?				1				2						2	1		3
1	1	5	1	3	1	3	1	1	3	5	4	5	5	1	1	5	5	Vet ikke				Der sammenligner man data						Sannsynligheten for at et resultat er signifikant	Usikker		En forskningsmetode der man sammenligner feks en behandlingsmetode. Da får to grupper forskjellig behandlinger for å komme frem til et resultat. Placebo kan gjerne benyttes. Det er også tilfeldig hvem som får hvilken behandling	Vet ikke				1				2						2	1		3
1	1	4	1	3	1	2	4	1	1	2	1	4	5	1	1	1	5	At det er den mulige risikoen				Tror dette er en analyse med tall						At det er de statistiske numrene/verdiene som er de viktigste	Vil tro at dette er den av de betydningsfulle kliniske effekten som er minst viktig og har minst å si		Et studie av tilfeldigt utvalgte personer som foregår under kontrollerte forhold av observatør.	Vet ikke, aldri hørt dette begrepet før				1				2						1	1		1
3	3	4	1	2	3	2	2	1	3	2	1	3	4	1	1	3	5	Relativ risiko er et begrep jeg ikke kan uttrykke meg om på grunn av manglende kunnskap.				Jeg har liten forsåelse av hva en metaanalyse er og/eller hva den går ut på.						Statistisk signifikans er en statistisk fremstilling av data innehentet fra forsøket, hvor en verdi/ et resultat skiller seg ut fra andre resultater.	Dette begrepet har jeg hørt om, men jeg har ikke nok kunnskap om hva det betyr til å kunne uttrykke meg om det.		Randomisert studie er en type studie hvor et gitt antall forsøkspersoner blir testet i et forsøk. Deltakerne av forsøket skal så langt det lar seg gjøre være uvitende om undersøkelsen, slik at disse ikke vet hva forsøket går ut på.	Jeg har ikke kjennskap til dette begrepet.				1				1						2	1		2
4	4	5	4	5	4	4	4	4	4	4	1	5	5	5	5	4	5	Den relative risikoen forteller om risikoen for en gitt hendelse. Den kan regnes ut ved hjelp av en formel som er gitt, og hvis jeg hadde hatt den kunne jeg satt inn tallene og forklart resultatet.				En metaanalyse er en analyse som brukes i en systematisk oversikt der resultatene fra ulike primærstudeier settes sammen og gir en oversikt over resultatene samlet. Metaanalysen presenteres ofte i et forest plot. Det er også mulig å gjøre en metaanalyse av kvalitative data, det presenteres da i form av tabeller og beskrivelse.						Statistisk signifikans forteller om resultatet har en verdi som gjør at det er gyldig, og ikke tilfeldig.	Det husker jeg ikke. Jeg mener det er at minst så mange må behandles for å få effekt.		En RCT er en studie der en intervensjonsgruppe sammenliknes med en kontrollgruppe i forhold til effekt av en behandling. At den er randomisert betyr at deltakerne i studien tilfeldig inndeles i de gruppene som forskes på, vanligvis to grupper, men kan også være fler. Dette er en kvantitativ metode.	Dikitome utfall er utfall som ikke er kontinuerlige som f.eks har to alternativer: kjønn, syk eller frisk o.l. Det kan også være flere enn to muligheter.				3				5						4	1		4
3	2	3	2	2	1	3	2	1	1	3	1	3	4	1	1	3	4	Det er å måle forholdet om hvor sannsynelig det man skal forklare er.				Tomt						Det kan forklares med at hypotesen til den metoden man bruker ikke trenger å bli forkastet. Hvis det ikke er statistisk signifikans må nullhypotesen forkastes.	Det er at det har liten klinisk effekt for f.eks en behandling		Det er en vitenskapelig metode hvor man sammenligner to grupper, og ser om kontrollstudien har effekt.	Vetikke				3				1						3	1		2
3	3	3	2	3	3	2	3	1	1	3	1	4	4	1	2	3	4	Risiko for om funnene er tilfeldige				Sammenligningen av data						Et mål på om resultatene er troverdige	Hvilken effekt av studien kan ha i bruk i klinikk		Deltakere blir tilfeldig utvalgt til å være med i studien. Det er en bestemt gruppe de ønsker å undersøke.	Vet ikke				1				2						2	1		1
1	1	4	1	3	1	3	2	1	1	4	4	3	3	1	2	2	5	Vet ikke.				Det er en tabell med masse tall som sier noe om reabilitet og validitet til hvert enkelt studie.						Det er hvis statistikken viser en signifikans mellom gruppen det er gjort en intervensjon på og kontrollgruppen.	Det er den minste forskjellen mellom en gruppe med intervensjon og en kontrollgruppe som er av klinisk betydning.		Dette er et studie som er blitt gjort, og som oppfyller visse krav for å være en RCT med tanke på validitet og reabilitet.	Vet ikke.				1				1						3	3		1
5	3	5	3	2	1	1	5	1	3	5	1	5	5	1	1	5	5	Relativ risiko er risikoen ved f.eks behandling eller sykdom, og det veies opp mot positivt utfall.				En analyse der man systemisk analyserer et studie for å uthente informasjonen en behøver.						Statistisk signifikans er data som gir overveiende utslag og informasjon.	Det er minimumskriteriet for at en behandling skal settes i gang - om behandligen (kostnad, risiko, utfall) er verdt det for en pasient.		Et studie som innebærer en rekke informasjon eller deltakere i antall, der man setter kriterier og avgrenser hvilke informasjon som blir inkludert i studiet basert på kvaliteter dataen har.	Vet ikke				2				2						1	1		1
3	3	3	1	2	1	2	2	1	3	3	3	3	4	1	3	3	4	Sannsynlighet for at noe rammer en enkelt person, for eksempel dersom man har vert utsatt for noe sykdomsfremkallende vil relativ risiko være sannsynligheten for at man blir syk?				En måte å få et helhetsbilde på ved hjelp av tidligere undersøkelser?						Kan ikke forklare.	Den minste forskjellen i to resultater som vil ha noe betydning.		Slik jeg har forstått det blir dette brukt for å måle effekten av noe ved å sammenligne to forsøksgrupper som får ulik behandling.	Har ikke hørt om dette.				3				1						1	3		2
4	4	5	2	4	3	4	3	2	2	3	4	3	3	1	1	3	4	Relativ risiko forteller noe om at det er en viss risiko for at det kan være en feilkilde. Det kan f.eks komme av at noen har misforstått spørsmålet eller at det er noe som er utelatt i undersøkelsen.				En metaanalyse er en måte å fremstille resulatet fra en undersøkelse på. Den viser konfidensintervallen og kan si oss noe om hvor pålitelig studien er. Desto nærmere P-verdien resultatet ligger, desto større er påliteligheten						Sier noe om hvor pålitelig studien er. Jo nærmere P-verdi signifikanten ligger, desto mer pålitetlig er studien. usikker...	Det er den effekten som er minst effektiv ute i klinikken og blir sett på som behandlingen det er minst effekt av å gi.		RCT er en studie hvor det er to eller flere grupper som har motatt 2 ulike tiltak/intervensjoner og så er de sammenlignet for å få frem hvilken intervensjon som hadde best resultat. Gruppene blir tildelt intervensjon ut i fra en datamaskin som velger. Er et enkeltstudie.	Vet ikke				1				2						2	1		4
4	4	4	2	3	2	2	2	2	2	3	3	4	3	2	2	3	3	risiko for sykdom hos en som har vært utsatt for en faktor i forhold til en som ikke har det				Tomt						Tomt	Tomt		Tomt	Tomt				4				1						1	1		1
4	3	5	3	5	5	4	3	2	4	4	4	5	4	3	3	4	5	Relativ risiko er for sannsynligheten/risikoen for at for eksemepel en gruppe mennekser som er eksponert for noe utvikler symptomer/sykdom/skade vs risikoen for at de som ikke er eksponert utvikler samme sykdom/symptomer/skade. RR-tallet ser på sammenhengen mellom disse.				Analyse av resultater fra flere studier på samme tema/intervensjon. Vanlig i mange systematiske oversikter. En metaanlyse er en sammenslåing/analyse av resultatene fra mange studier på samme tema/intervensjon. Man ser på hvert enkeltsstudie (konfidensintervall, p-verdi - statistisk signifikans). Alle disse plasseres i én oversikt der hver enkelt studie har en "prikk" som er studiens resultat, og …						Statistisk signifikans er et tall på hvor mye vi kan stole på resultatene av et studie. Vanligvis setter forskere en grense/verdi som de mener er grensen for om et resultat er til å stole på eller ikke (p-verdi). Den er et utrykk for hvor sannsynlig det er at svaret studien kom fram til er "feil" og ligger utenfor konfidensintervallet. Atlså: det er "p-verdi"-sjanse for at svaret ikke ligger inne…	Den effekten (lavest mulig grense/verdi) som må til for at resultatene har noe betydning for terapeuten/pasienten. For eksempel vil en forbedring på fire skritt etter en intervensjon ikke ha noen funksjonell/klinisk betydning/relevans for pasientens dagligliv selv om resultatet kanskje er statisktisk signifikant.		En randomisert kontrollert studie er en forskningsstudie der man som regel ser på effekt av tiltak (oftest). Det innebærer å dele opp testgruppen/deltakerne i to eller flere grupper (tilfeldig inndeling er viktig for å hindre allocation bias). Deretter testes intervensjonen ut på den ene gruppen, mens den ene fungerer som kontrollgruppe (som enten ikke mottar intervensjon eller en annen intervens…	Dikotom er todelt. At resultatet enten er funker/funker ikke, eller syk/frisk.				4				5						2	4		5
3	3	4	3	3	1	1	2	1	2	4	3	3	4	1	1	1	5	Kan ikke forklare dette.				Kan ikke forklare dette.						Statistisk signifikans er et funn du finner i statistikken som er viktig eller som har betydning.	Kan ikke forklare dette		En støre studie hvor man har valgt ut en tilfeldig/ randomisert gruppe/populasjon man forsker på innenfor et spesifikt felt.	Kan ikke forklare dette.				1				1						2	1		1
4	4	4	2	3	1	3	4	2	3	4	3	4	4	2	2	3	5	Jeg kan ikke forklare RR til en student.				En metaanalyse er en oversikt eller sammenfatning av flere studier.						Statistisk signifikans kan bli forklart som troverdigheten til resultatene.	Det er den minste effekten sammenlignet med ingen tiltak.		RCT er en type studie hvor feks effekten av et tiltak blir undersøkt. Deltakerne i en slik studie blir tilfeldig inndelt i grupper. Feks en kontrollgruppe som ikke får behandling og en intervensjonsgruppe som får intervensjonen. Så blir disse sammenlignet for å kunne avgjøre feks. effekten av tiltaket.	Jeg kan ikke forklare dikotome utfall.				1				2						2	1		4
4	4	5	3	5	4	4	5	5	3	3	3	4	5	5	5	3	3	Ro				En analyse som sammenstiller data statistisk.						At et resultat er troverdig og ikke beror på tilfeldigheter.	Tomt		En type studie som benytter seg av intervensjon- og kontrollgruppe. Og hvor deltakerne er randomisert til enten kontrollgruppe eller intervensjonsgruppe.	Et enten-eller utfall. Utfallet er i en eller to kategorier.				1				2						4	1		3
4	4	5	4	4	4	4	4	4	3	4	3	4	5	4	4	4	5	Relativ risiko (RR) sier noe om sannsynligheten for en hendelse i en gruppe i forhold til en annen.				En metaanalyse er en analyse av dataer/resultater fra flere studier. Fordelen med å gjøre en metaanalyse og samle data fra flere mindre studier, er at en får et større datamateriell man kan analysere og trekke ut en oppsumert konklusjon. Ofte kan ulike mindre studier ha ulike resultater - poenget med en metaanalyse vil da være å se om alle de inkluderte studiene til sammen vil gi en positiv eller…						Statistisk signifikant sier noe om hvor sikre eller usikre resultatene er. Det forteller noe om gyldigheten for resultatene til studien. En kan akseptere noe tilfeldige feilmarginer. Noen operer med en grense på 1 %, mens de fleste godtar en feilmargin på 5 %. Man sier at studien er statistisk signifikant hvis verdiene (utrykt med p=0.05)	Tomt		RCT studier er en studiedesign som egner seg til å svare på forskningspørsmål om effekt. RCT er regnet som "gullstanderen" og betraktes som den mest pålitelige måten å finne ut om effekt av tiltak. I RCT-studier er den både en forsøksgruppe og en kontrollgruppe som blir testet. Utvalget er randomisert - tilfeldig. Det er også et ønske om blinding av deltakerne (at deltakerne ikke vet om de får de…	Dikotaome utfall er når det er et todelt utfall. Man kan da beregne sammenhengen mellom disse.				4				5						5	1		5
3	3	5	3	5	3	5	4	2	1	5	4	3	5	3	3	5	5	Usikker.				Et studie som har sett på flere enkelstående studier og satt sammen hver av disse studiene sine resultatene til en stor metaanalyse. Så resultat i dette studiet er basert for flere andre studier. For å inkludere studier i en metaanalyse så må disse studiene være mest mulug like med hverandre.						Et tall som forteller om hypotesen din er sann eller ikke . Dersom p-verdien er 0.05 og tallet du får i analysen er større enn dette, er hypotesen din usann.	Har noe med hvor stor grad resultatet som du har funnet fram i studien har å sei for praksis/klinikken.		Er et kvantitaivt, enkelstående studie hvor man har en kontrollgruppe og en intervasjonsgruppe. Fordelingen mellom disse to gruppene er randomiserte, slik at begge populasjonen er like med hverandre.	Vet ikke.				1				5						3	2		3
3	3	5	3	3	1	3	4	1	1	4	2	2	5	1	1	1	4	Relativ risiko er når risikoen er tilstede. For eksempel ved alle operasjoner finnes det en relativ risiko, det er ikke stor sannsynlighet for at noe kommer til å skje, men det kan skje.				En kvantitativ forskningsmetode hvor du ser tilbake i tid for å se om ting har fungert eller ikke.						Det er når du har en kvantitativ forskning og at de tallene du får ut (resultatet) er brukbare. At det du har forsket på stemmer.	Det er en måte å si at Behandlingen har liten effekt, og at det er et minimum		Det er en måte å gjøre kvantitativ forskning på. F.eksempel når du skal teste ut om et legemiddel fungerer eller ikke. Personene som er med i forskningen deles tilfeldig inn i to grupper hvor en får behandling og den andre placebo. Ingen vet hvem som får hva. Dette er en veldig sikker måte å gjøre forskning på.	Det har jeg aldri hørt om				2				1						1	1		3
4	3	4	2	2	4	3	4	2	3	4	4	4	3	2	2	3	3		Tomt							Tomt	Tomt			Tomt				Tomt	Praksis som begrunnes med forskning		1							1	1			1
2	2	4	1	5	1	2	3	1	1	5	4	5	4	1	1	3	5		Tomt							Tomt	Tomt			Kan ikke sikkert forklare dette begrepet				Tomt	Kunnskapsbasert praksis er praktiske prosedyrer og det at man ellers gjør sitt virke, som bygger på det forskningen viser er mest effektivt		1							1	1			1
5	5	4	3	3	3	2	1	1	3	3	5	5	1	1	5	4	4		Da er det stor sjans for noe							Vet ikke	Man har et mål om behandling.			Hva som gjelder ute blant pasienter. Hva er f.eks viktig å observere ved en pasient? Det er relevant å måle temåeratur				Vet ikke. Hvor stor effekt behandlingen har.	Blande teori og praksis for å få best mulig læringsutbytte. Bruke den teorien vi lærer i praksisen.		3							1	1			1
1	1	3	1	3	1	1	1	1	1	1	1	3	2	1	2	2	2		Har ikke hørt om dette før							Vet ikke. Tror det har med utprøving av ulike ting.	Vet ikke helt. Kanskje målet med å behandle?			Hvordan ting har betydning i virkeligheten/det virkelige liv?				Vet ikke helt, men kan tenke meg at det har med hvor effektiv en behandlingsmetode er. Jo større effekten er, jo bedre er behandlingen.	Har hørt begrepet, men kan ikke forklare det utfyllende.		1							1	1			1
3	4	3	1	2	1	1	1	1	1	2	1	3	3	1	1	1	3		Vet ikke hva det er.							Vet ikke hva det er.	Hvilken sykdom et medikament skal behandle.			Om kunnskapen er relevant f.eks i sykehus.				Vet ikke hva det er.	At man bruker kunnskapen man har lært i praksis.		1							1	1			1
3	3	4	2	3	2	3	3	1	3	4	4	5	4	1	1	3	5		Vet ikke							Vet ikke	Vet ikke. Noe med at målet med analysen er behandling?			Klinisk relevans er hvor nyttig og viktig forskningen er for klinisk arbeid.				Vet ikke	Praksis basert på kunnskap. At den praksisen som blir utført har grunnlaget forankra i forskning		1							1	1			2
3	3	5	1	1	1	1	2	1	2	4	2	5	4	1	1	2	5		Hørt det før, men kan ikkje forklare det.							Ikkje hørt før.	Ikkje hørt før.			Har hørt før, brukt det, men er kunnskap som eg har funne mindre viktig å hugse. Dermed usikker på korleis forklare det. Evt kor relevant noko vil vere for klinikken. Når ein forsker på noko må ein vite at det kan benyttast i klinikken.				Ikkje hørt før.	Praksis som er utprøvd av teori og forskning. Det er praksis vi kan vise til forskning som baserer seg på vitenskapelig teori.		1							1	1			1
1	1	2	2	2	1	1	1	1	1	1	1	3	3	1	1	1	3		Vet ikke.							Vet ikke.	Vet ikke.			Vet ikke.				Vet ikke.	Vet ikke.		1							1	1			1
1	1	4	2	4	1	2	1	1	1	4	1	2	4	1	1	2	5		Vet ikke							Vet ikke	Vet ikke. : hvilken intensjon en har for behandlingen?			At det har relevans/betydning for det kliniske arbeidet.				I hvor stor grad behandlingen har effekt.	Praksis basert på troverdig forskning. Dette gir oppdatert og ny kunnskap til praksisen.		1							1	1			1
3	3	2	2	2	3	3	4	2	3	5	4	5	5	3	5	5	5		Risiko i arbeidet?							Tomt	Intention to treat = ønske / forventning / om å behandle			Klinisk relevans er relevant informasjon og kunnskap innenfor et fagfelt / i praksis.				Hvor effektiv en behandling er - hvor mange blir bedre / friske av behandlingen	Kunnskapsbasert praksis er praksis der en lærer og perfeksjonerer de praktiske ferdigheter en skal kunne innenfor et fag/yrke. En får testet ut allerede lærte ferdigheter, perfekterer disse og lærer nye ferdigheter i praksis		1							1	1			1
4	4	4	1	2	1	1	1	1	2	2	2	3	2	1	2	2	3		Høy risiko							X	Grunnlag for behandling, kva ein vil oppnå med behandlinga.			Begrep i forbindelse med f.eks kva relevans eit tiltak har for det kliniske utfallet.				Størrelse på effekt av behandling. Kor god behandlinga er.	Praksis / å utøve hjelp basert på forskning / kunnskap		1							1	1			1
4	5	4	4	4	2	5	4	3	5	5	5	5	5	1	5	5	3		Stor sannsynlighet for risiko							Vet ikke hva dette er.	At "noe" skal behandles.			Nødvenig informasjon i klinisk praksis				I hvor stor grad behandlingen er effektiv / gir en effekt.	Lærer kunnskap gjennom praksis		1							1	1			1
4	5	3	2	3	1	1	1	1	2	3	2	4	4	1	2	4	5		Tomt							Vet ikke	Intensjonen med behandlingen?			Forskning som er relevant for din praksis				Tomt	Kunnskap basert på forskning, forskning som er gjort ute i felten og som er av god kvalitet (som har fulgt etikk, retningslinjer, regler osv….).		1							1	1			2
9	9	4	1	3	5	2	2	1	5	5	5	5	4	1	5	3	5		Absolutt risiko vil si hvor stor fare det er for at følger/bivirkninger/konsekvenser osv skjer med en pasient som følge av behandling							Vet ikke	Det betyr om det er formål å behandle eller kurere. Brukes i situasjoner hvor pasienten kan være palliativ			Klinisk relevans vil si hvor viktig det er i utøvelsen av det praktiske, handlinger er basert på sammenhengen.				Hvor stort omfang behandlingen får i større grupper. Hvor mange som får behnadlingen.	Utføre de praktiske ting på en måte basert på teorien bak. Det vil si hvordan forskning har funnet ut at det er best å utføre gjøremål for å få best mulig resultat.		3							1	1			1
3	3	4	4	4	4	4	4	3	3	4	4	5	5	3	3	4	5		Den absolutte risikoen studiet medfører i forhold til….							Vet ikke. Mulig: Resultat som plottes inn i program som brukes til analyse (statistkk - SPSS?) i kvantitative metoder	Intention to treat -> En ønsker ett resultat, som ikke bare skal gi signifikant effekt - men en har en intensjon om at det skal være så tydelig at det kan brukes i behandlingen - det er intensjonen			Klinisk relevans handler om hvordan funnene i en studie (har) kan få betydning klinisk (i praksisfeltete)				Behandlingseffektstørrelse kan sees som effekt av intervenjon ikke bare har en signifikant effekt, men det har en så stor effekt at det påvirker behandlingen - kan gi effekt på behandling, ikke bare på resultat av studien	Kunnskapsbasert praksis handler om kunnskap som er utviklet på bakgrunn av etterspørsmål fra praksisfeltet. Vitenskapelige studier - med bakgrunn i praksisfeltet		1							1	1			2
3	3	4	4	4	4	4	4	3	5	5	2	5	5	5	5	3	5		(Gir opp)							En måte å visualisere resultatene på gjennom å plotte resultatene av to variabler i et diagram	At alle som er inkludert i studien, også de som faller fra / trekker seg / slutter med behandling, blir tatt med i analysen.			At et resultat er signifikant betyr ikke at det er er klinisk relevant; at en studie viser at for eksempel et legemiddel gir endring i la oss si kolesterolverdi, at det har en klinisk betydning, betydning for sykdomsutvikling, prognose, opplevd helse osv.				Grad av effekt.	Praksis, det vi gjør i klinisk hverdag er basert på beste tilgjengelige kunnskap. Kunnskapen ikke tilfeldig, basert på forskning, ekspert konsensus der det ikke er gjort tilstrekkelig forskning.		1							2	4			2
3	3	5	3	5	5	4	4	5	4	5	5	5	5	5	5	5	4		Et statistisk begrep - blir brukt for å forklare funn f.eks i tillegg til p-verdi osv i kvantitative studier							Forest plot kan vere ein del av framstillinga av data/verdiar i ein studie. Kvar observsjon blir "notert" inn som ein prikk i eit diagram. Ein ser til slutt om mange "prikkar" er samla i samme områder i diagrammet, eller om dei er spredt.	Veit ikkje.			Klinisk relevans er når resultata i en studie er av ein slik art at dei er relevante for klinikken/praksisfeltet og kan brukast der.				Kor mange ein må behandle for å / kor stor gruppe for å oppnå effekt av f.eks eit medikament.	En praksis som er basert på kunnskap, i motsetning til praksis som blir drevet av tradisjon/synsing/udokumentert osv.		2							2	1			2
2	2	5	1	4	2	2	3	1	1	3	3	4	5	1	3	3	5		Jeg vet ikke hva AR er							Jeg vet ikke hva forest plot er, og kan derfor ikke forklare det til en medstudent.	Jeg vet ikke hva dette er.			Det vil si hvor relevant forskningen er, og hvordan forskningen er utført.				Jeg vet ikke hva dette er.	Kunnskapsbasert praksis vil si å integrere forskningsbasert kunnskap, erfaringsbasert kunnaskap og brukermedvirkning og brukerkunnskap i en gitt kontekst. Man bruker kunnskapsbasert praksis som en metode i møte med pasient/bruker for å komme frem til den best egnede behandlingen.		1							1	1			1
2	2	5	1	5	1	2	3	1	1	4	3	5	5	1	1	2	5		Jeg vet ikke , men vil anta at det brukes om forskning. For eksempel " aboslutt risiko" for bias. Da må man anta at forskningen er biased.							Vet ikke	vet ikke			Klinisk relevans handler om hvilken relevans, overførbarhet eller nytteverdi forskningen har for klinisk arbeid/praksis.				Vet ikke	Kunnskapsbasert praksis er en metod som sikrer gode tjenester. Det går ut på å kombinere brukerkunnskap/brukermedvirkning med erfaringsbasert kunnskap og forskningsbasert kunnskap. Kunnskapsbasert praksis har stort fokus på å finne frem til relevant forskning, kritisk vurdere forskningen og deretter anvende den i kombinasjon med erfaringbasert kunnskap og brukerkunnskap.		1							1	1			2
5	5	4	3	2	2	3	2	1	2	3	3	3	3	1	2	2	5		At det er en fullstendig risiko for noe.							Vet ikke	At man har en mening til å gjennomføre noe eller å utøve noe			Relevansen av det kliniske				Størrelsen av behandlingseffekten	Praksis som er basert etter aktuell kunnskap.		1							1	1			1
5	5	2	1	2	1	1	1	1	2	2	3	5	2	1	1	1	5		Har ikkje peiling							Aldri hørt	Aldri hørt			Veit ikkje				Veit ikkje	At den praksisen du utfører er basert på forskning slik at du alltid jobbar kunnskapsbasert. Altså at du basera utøvinga di på kunnskap (forskning).		1							1	1			1
5	4	4	3	3	3	2	4	2	2	4	3	5	4	1	3	4	5		?							?	Intensjon om å behandle			Klinisk relevans er hvor relevant en studie/forskning vil være for det kliniske. Hvor stor klinisk relevans! Kan det anvendes i praksis				Størrelsen av effekt på behandling	Kunnskapsbasert praksis er praksis som bygger på nyeste kunnskap tilgjengelig. Dette oppdateres kontinuerlig og det er viktig å oppdatere praksis		1							1	1			2
2	2	3	1	1	1	1	2	1	3	4	3	4	4	1	3	2	4		En stor sannsynlighet for at noe skal skje. Typ er du innlagt på sykehus i et rom med influesasmitte er det høyst sannsynlig/absolutt risiko for at man får influensa/blir smitta							?	? Tror det er at man ønsker å behandle, og intensjonen/målet er at man blir frisk. Får man pneumoni gir man antibiotika med "intention to treat"			Relevans for utøvelse av klinisk sykepleie. F.eks BT er av klinisk relevans hos en hjertesyk pasient.				? Sjansen for at behandlingen fungere	Kunnskapsbasert praksis er praksis som man bruker på å utøve kunnskapen man har opplært seg, og forbedre denne via praksis.		3							1	1			1
9	3	4	1	1	2	1	1	1	2	2	1	1	1	1	1	1	5		Vet ikke, har ikke hørt begrepet før							Vet ikke	Vet ikke			Vet ikke				Vet ikke	Dette bygger på teori som kan utøves i praksis for å oppnå bedre læring		1							1	1			1
5	5	5	1	4	1	1	1	1	1	2	2	4	4	1	2	2	5		Absolutt risiko er at det er 100% risiko							?	Intention to treat er interesse for å behandle.			Klinisk relevans er at praktiske ting du lærer er relevant for praksis				At behandlingen du gir er tilstrekkelig og effektiv for brukergruppen	Kunnskapsbasert praksis er at du har praksis basert på den kunnskapen du har fått av teori før praksis og at du har praksis i utdanning som gir kunnskap i henhold til utdanning.		1							1	1			1
4	4	4	1	2	1	2	1	1	4	3	4	4	3	1	2	2	4		Noko som er farlig.							X	X			At det er relevant i forhold til tema det gjeld.				Effekten av behandlingen i ulik grad.	Praksis kor ein finne litteratur om eit spesikk tema, Brukarens erfaring. og setter KBP sammen for å gi eit godt resultat.		1							1	1			1
3	4	4	3	2	2	2	2	2	4	3	2	3	2	1	1	3	4		?							?	Intensjon om å behandle noen.			Om noe er medisinsk relevant				?	Praksis basert på forskning.		1							1	1			1
2	2	4	2	3	1	1	3	1	1	2	1	2	4	1	1	2	3		Tomt							Tomt	Tomt			Tomt				Tomt	At praksisen som blir utført baserer seg på forskning. Det vil si at den ikke er tilfeldig, men godt dokumentert og utprøvd.		1							1	1			1
4	4	5	2	5	1	2	5	1	1	3	3	3	5	1	1	1	5		Vet inte om det har med att studieresultatet/forskningsresultatet viser att en typ av intervention/åtgærd utgør en risk før en viss målgrupp, eller att det inte ær en troværdig kælla (kilde?)							Vet ikke	vet ikke			Om studierne/forskningens resultat har en relevans før den kliniska behandlingen på t.ex ett sjukhus.				vet ikke	Ett sett att kvalitetsækra ett arbete man gør (uppsats, forskning osv), att hitta relevanta och troverdiga kællor (kilder?), studier och forskning		1							1	1			2
2	1	4	3	2	2	4	4	1	2	3	3	3	4	2	2	3	4		Kan ikke huske å ha hørt dette uttrykket før, så kan ikke forklare det.							Vet ikke	Mål med behandlingen? Hva som er mening å "behandle"?			Vet ikke				Effekt av behandling over lengre tid?	Kunnskapsbasert praksis er når du bruker teori og det du har lært hittil, ute i feltet. Når du bruker kunnskapen din i praksis…		1							1	1			1
3	3	5	1	5	2	2	3	1	3	5	4	5	5	2	4	5	5		Usikker, antar at det er høg risiko							vet ikke	Antar at det er at man har hensikt om å behandle.			Klinisk relevans er når det er relevant for praksis, ein kan overføre til praksis.				Behandlingseffektstørrelse sier noko om kva effekt tiltaket har	Kunnskapsbasert praksis er en "modell" som gir oversikt over dei ulike kunnskapene ein skal benytte i praksis. Det inneholder brukerkunnskap/medvirkning, erfaringsbasert kunnskap og forskning/litteratur. Ved å benytte alle desse kunnskapskildene skal ein sikre beslutninger i praksis		1							1	1			1
4	2	5	1	2	1	2	3	1	1	1	1	3	4	1	1	1	5		Vet ikke							Vet ikke	vet ikke			At noe er forsket på og derfor relevant å ta med.				vet ikke	Kunnskapbasert praksis er noe alle helsepersonell må ta med oss når vi arbeider med andre mennesker. Det handler om å ta med egne erfaringer fra fagfeltet sitt, brukerens/pasientens erfaringer og erfaringer fra relevant forskning og kontekst av dette gi et berdre utfall for pasient/brukere		1							1	1			1
4	4	5	3	5	3	5	5	5	3	4	1	4	5	4	4	3	5		Statistisk begrep som jeg forstår utfra en muntlig forelesning, men strever med å forklare dette i ord ovenfor en annen medstudent							Forest plot er et symbol (en diamant) som benyttes i en meta-analyse . Et skjem utfra o-hypotesen (tegnet et forestplot) for å estimere effektmål. Et forest plot skjema kan ha flere "plot" - der "diamanten" er selve sammenfatningen av selve effektestimatet.	Også her er dette statistiske begrepet kjent via forelesninger i statistikk - der jeg under forelesningen har en forståelse av begrepet uten at det er enkelt å forklare videre ovenfor en medstudent. På mange måter er de statistiske begrepene noe man forholder seg til - og kan forstås uten at man vektlegger selve forklaringen over hva det betyr.			Begrepet klinisk relevans kan forklares ved at det gjelder overføring til praksisfeltet - at det er forskningsmessig og kunnskapsmessig belegg for f.eks iverksettelse av et tiltak - og kunne overføre dette til praksis.				Dette begrepet er ukjent for meg.	KBP er basert på brukerens egen kunnskap, den erfaringsbaserte kunnskapen til f.eks fagpersonen og den forskningsbaserte kunnskapen som man kan finne gjennom f.eks systematiske litteratursøk		1							5	1			2
3	3	4	3	3	4	4	3	3	3	3	2	3	4	4	4	3	4		Tomt							Det som ligger over diamanten i metaanalysen	Hvor mang som må behandles			Om dette er relevant for studie, eller for arbeidet vi gjør i praksis				Viser hvor stor effekt behnandlingen har. I en metaanalyse	KBP består av 5 deler. Forskningsbasert kunnskp - forskning, erfaringsbasert kunnskap - klinisk erfaring, brukermedvirkning - paisent/bruker sin mening, kontekst. Alle disse delene skal utgjøre måten vi arbeider i praksis		1							1	1			1
4	4	5	3	5	4	5	5	5	3	5	5	5	5	3	3	5	5		Absolutt risiko kan regnes ut matematisk når man presenterer resultater statistisk. Det vil gi et mål på hvilken risiko man f.eks har for å utvikle en bestemt sykdom.							Forest plot er en presentasjonsform når man sammenstiller data. Den gir en oversikt over ulike studier som settes sammen for å se hvor like/ulike de er.	Intention to treat er et velkjent begrep innen forskning. Det vil si personer vi har til intensjon, altså ansvar å behandle med et visst tiltak.			Klinisk relevans er hvilken nytteverdi resultatene har i praksis ? Forteller resultatene deg noe om de pasientene du selv møter, altså er populasjonen som studiet beskriver representativt for dem du møter i din kliniske praksis.				Effektstørrelse er et mål som kan si oss noe om hvor stor effekt/virkning et gitt tiltak har. Det er nyttig med standardisert effektstørresle (oversetter ulike mål slik at de kan sammenlignes) der man ønsker å sammenligne intenvensjoner som har ulike måleenheter. På denne måten kan man lett lese ut om effektstørrelsen er liten (0 - 0,2), middels (0,2 - 0,6), stor (0,6 - 0,8)	Å utøve kunnskapsbasert praksis (5) er å ta kliniske avgjørelser på bakgrunn av de mest oppdaterte forskningsresultater (1), egen erfaring (2) fra praksis, brukernes ønsker og behov (3) i en gitt kontekst (4). (Har så tegnet inn modellen og angitt tallene over i hver sirkel).		3							4	1			2
4	4	3	1	2	2	2	2	1	2	2	2	3	3	1	2	2	5		Vet ikke							vet ikke	vet ikke			Vet ikke				Antall personer som har eller ikke har effekt av en behandling	Kunnskapsbasert praksis vil si å integrere erfaringsbasert, brukerbasert og forskningsbasert kunnskap i en eventuell behandlingsprosess. Det vil si at spesielt helsepersonell som benytter seg av dette holder seg oppdatert på ny forskning som blir publisert, tar i bruk egne erfaringer, og inkluderer brukeren i behandling.		1							1	1			1
2	3	5	4	5	3	2	5	3	4	5	3	9	5	1	1	4	4		Risiko i forhold til forskningen/prosjektet? Hva en kan godta							? Usikker	Usikker, men hensikt med behandlingen			Implikasjoner for praksis. Hvordan man kan nytte godt av funnene				Vet ikke	Utøve praksis i det kliniske felt som er basert på forskning. Helst på toppen av kunnskapspyramiden, oversiktsartikler		1							1	1			2
3	3	4	1	2	3	1	2	1	4	3	3	3	4	1	1	1	4		Sjansen for at noe kommer til å skje i en befolkning f. eks en sykdom.							Jeg vet ikke	Jeg vet ikke			Klinisk relevans har kanskje noe å gjøre med at man gjør ting på en bestemt måte basert med forskning?				Usikker, men har kanskje noe å gjøre med effekten av ulike behandlingsalternativer når man skal behandle en sykdom?	Kunnskapsbasert praksis er kunnskap om hvorfor man utfører f. eks en prosedyre på den måten man gjør. Relatert til forskning.		4							1	1			1
2	2	4	2	3	1	1	1	1	1	3	1	3	5	1	2	2	4		Ikke hørt om							Ikke hørt om	Vet ikke			At man kan bruke det i klinisk praksis, at det er relevant for vårt arbeid.				Vet ikke	Å arbeide etter oppdatert forskning for å utføre best praksis		1							1	1			1
1	1	3	1	1	1	1	1	1	1	1	1	1	3	1	1	1	3		Jeg vet ikke hva absolutt risiko er							Jeg vet ikke hva forest plot er	Jeg vet ikke hva dette er			Jeg vet ikke hva klinisk relevans er				Jeg vet ikke hva dette er	Jeg vil forklare det som praksis med utgangspunkt i teorier fra forskning		1							1	1			1
4	4	4	3	3	3	3	4	3	4	4	3	3	5	4	4	4	4		Vet ikke.							Vet ikke.	Vet ikke.			Klinisk relevans sier noe om hvor relevant et gitt resultat er for din praksis i yrke. Gitt at et studie gir et resultat som kan benyttes i din praksis, vil det ha klinisk relevans for deg.				Vet ikke.	Kunnskapsbasert praksis er at man baserer sin praksis på forskning, og at man benytter seg av teori og forskning i praksisen sin.		1							1	1			2
3	3	4	3	4	2	3	4	1	3	3	4	4	5	1	3	3	5		vet ikke							vet ikke	vet ikke			Klinisk relevans er hvor relevant resultatet i forskningen er for å overføres til klinisk praksis.				behandlingseffektstørrelse handler om hvor stor effekten av behandlingen er.	Kunnskapsbasert praksis er at ale tiltak og undersøkelser som brukes i praksis/klinikk bør bygge på god forskning og kunnskap, som derfor kan sikre at pasienten får best mulig utredning og behandling.		1							1	1			2
2	2	3	2	4	2	2	5	1	2	4	3	4	5	3	3	3	5		Jeg vet ikke.							Jeg vet ikke.	Med intensjon om å behandle			Klinisk relevans vil si at det en har kommet frem til i forskningen, vil kunne ha betydning for det en faktisk og praktisk gjør i sitt kliniske virke.				Hvor mange i studien som hadde effekt av behandlingen som ble forsket på	Kunnskapsbasert praksis er praksis basert på forskning som har kommet frem til hva som er mest hensiktsmessig å gjøre.		1							1	1			2
2	2	5	3	4	1	3	2	1	3	4	3	4	5	1	2	4	5		Husker ikke							Jeg er ikke sikker	Intensjon til å behandle, om det er meningen at en pasient skal behandles			Det er om svaret/det en forsker på kan brukes i realiteten. Hvilke betydning forskningen har for fysioterapeuten som jobber klinisk f.eks				Jeg er ikke helt sikker, men tror det handler om hvor god effekt behandlingen har på en utvalgt populasjon	Det er en måte å tilegne seg kunnskaper på, der forskning og litteratur står i sentrum.		1							1	1			2
3	3	4	4	2	3	3	4	2	3	4	4	4	4	3	2	4	4		Usikker							Usikker på hva det er	Usikker			Om det har en betydning for klinikken og om det kan brukes i praksis				Hvor stor effekt behandlingen har.	At man jobber med oppdatert fag-litteratur og -kunnskaper.		1							1	1			1
1	1	5	1	2	1	1	1	1	1	2	3	5	1	1	1	1	4		Tomt							Veit ikkje kva dette tyder.	Om ein har intensjon om å behandle			Klinisk relevans er om det som blir funne i forskning, samsvarer/ har betydning ift bruksområdet.				Tomt	Kunnskapsbasert praksis er ein måte å lære gjennom forsking, erfaringsbasert kunnskap og brukarmedverknad. Det er då naturleg at ein skal bruke den nyaste kunnskapen på det området, sånn at ein heile tider arbeider forsvarleg i praksis.		1							1	1			2
4	3	5	3	4	1	4	4	1	1	5	1	4	5	2	2	2	4		Usikker							Usikker	Usikker			Klinisk relevans er forskning som gir resultat som påverkar ditt kliniske virke. Altså som forandrar måtar å undersøke på eller behandling av pasientar.				Usikker	Å jobbe kunnskapsbasert er å vera oppdatert på ny forskning og å kunne kritisere publikasjonar av nye forskningsartiklar for å vurdere om det hsr relevans for di verksemd		1							1	1			2
3	3	5	3	3	3	3	3	3	3	4	3	3	5	1	1	3	5		Tomt							Tomt	Tomt			Tomt				Tomt	Dvs at ein bruker forskningsbasert kunnskap, erfaringsbasert kunnskap og pasienten ønsker i sin praksis		1							1	1			1
3	3	4	4	4	4	4	5	3	5	5	4	5	4	3	2	3	4		vet ikke							nei. kan ikke forklare	intensjonen for hva "noe" skal kunne behandle/brukes for/mot			Klinisk relevans er hvis du har evidensbasertkunnskap eller informasjon som kan knyttes opp til/er relevant for din kliniske praksis. Det er er helt essensielt for at man skal kunne anvende informasjonen som er hentet.				jeg tror dette begrepet handler om å sette mål på effekten av behandlingen. I hvilken grad behandlingens effekt har.	Kunnskapsbasert praksis er integrering og anvendelse av brukerkunnskap, evidensbasert- og forskningskunnskap sammen med erfaringsbasert kunnskap. Man skal alltid oppsøke behandlingsformer og informasjon fra nyeste evidens/forskning, og kunne kritisk analysere om dette er relevant/riktig for deg å bruke i de enkelte situasjoner.		1							1	1			2
2	2	4	3	4	1	1	2	1	1	2	2	4	5	1	1	2	3		Risikoen eller sannsynligheten for at noe skjer?							Har ingen anelse.	Aldri hørt om.			Klinisk relevans betyr at det man forsker på/finner ut av har relevans i praksis. Altså at det gjør en forskjell for de handlingene folk utfører				Usikker. Men kanskje en måling av effekten av en behandlingsmetode?	Kunnskapsbasert praksis betyr at handlingene du gjør er basert på kunnskap		3							1	1			2
2	2	4	3	3	2	3	3	2	3	3	2	4	4	1	2	4	4		Klarer ikkje å forklare her eg sitt no. Treng ein oppfriskning på dei ulike begrepa.							Ikkje hørt om. Eit kort samandrag.	Studier som har som intensjon å behandle			Klinisk relevans vil seie at funnene/resultata av t.d. ein systematisk oversiktsartikkel er relevante å ta med seg inn i praksis/klinikken. Som til dømes resultat at gangfunksjon/oppgavespesifikke tiltak er viktig i behandling av slagpasienter.				Usikker. Men handlar noko om effekten av ein intervensjln, om den er god eller dårlig? Ikkje hørt om før på studiet.	Kunnskapsbasert praksis er ein form for praksis som baserer seg på erfaringsbasert kunnskap, pasient kunnskap pg forskningsbarert kunnskap. Som til saman skal gi best mogleg behabdling for pasienten ved i integrere alle elementa før valg av metode/behandøingstitak.		1							1	1			3
4	4	5	4	5	4	4	4	5	4	4	3	5	5	5	5	4	5		For å forklare det til ein medstudent må eg oppfriske kunnskapen.							Forest plot er ei visuell framstilling av oppsumerte data i kvantitativ metode. Det viser effektresultat for dei enkelte studiene og ei samla vurdering for alle studiene. Forest plot har ei tydeleg linje for skilje mellom favør og ikkje-favør av tiltak, som det enkelte og det samla resultat er plassert i forhold til.	Også her vil eg oppdatere kunnskapen for å forklare det korrekt.			Klinisk relevans er om resultat av ein studie, f.eks. effektestimat, har nokon viktig betydning i praksis. Det som kan sjå ut som ei stor effekt i studien, treng ikkje medføre vesentlege endringar for pasienten.				For å forklare det eksakt, treng eg oppdatering.	Det er ein systematisk tilnærming til kunnskap, der ein søker både forskingskunnskap, erfaringskunnskap og brukarkunnskap , samanstiller dette som kunnskapsgrunnlag for praksis.		1							5	1			3
3	3	4	3	4	3	2	4	2	3	4	3	4	4	2	3	3	4		Usikker...							Vet ikke.	Usikker...			Klinisk relevans er at man kan bruke det som bli studien eller forskning i praksis. Om det er overførbart. Det kan også handle om studien/forskningen vil forbedre metoden som nå blir brukt.				Vet ikke...	Kunnskapsbasert praksis er at man arbeider ut i fra forskning. Man har oppdaterte kilder på måten man arbeider som kan begrunne hvorfor ting blir gjort. Kildene/studiene er viktig i kunnskapsbasert praksis.		1							1	1			2
3	3	5	3	4	4	5	5	5	5	4	3	4	5	5	5	3	5		Her er jeg på alt for gyngende grunn...							Forets plot er en visuell fremstilling av en metaanalyse av utfallsmål. Det er en graf med en midtlinje, og denne linjen indikerer at tiltaket som er iverksatt ikke har hatt effekt på utfallsmålet. Utfallsmålene blir presentert med konfidensintervall. Dersom konfidensintervallet krysser midtlinjen i forest plottet for ingen effekt har ikke tiltaket hatt effekt på utfallsmålet. Dersom konfidensint…	I en studie som skal forske på effekt av tiltak blir deltakerene delt inn i en tiltaksgruppe (som får tiltaket det skal forskes på effekten av), og en kontrollgruppe som ikke får dette tiltaket. Dersom noen i kontrollgruppen likevel (av en eller annen grunn) mottar tiltaket, eller en i tiltaksgruppen ikke mottar tiltaket skal dataene de generer analyseres i den gruppen de opprinnelig hørte til.			Klinisk relevans viser til om forskningens resultater er anvendbare i praksis - om de har betydning for utøvelsen av helsetjenestene.				Hmm?	Kunnskapsbasert praksis er å kunne finne, vurdere og bruke relevant forskning for å ta avgjørelser om f.eks pasientbehandling - og å tilpasse behandlingen forskning viser er best til hver enkelt situasjon og hver pasient sine preferanser.		1							5	4			2
2	1	4	2	4	1	1	3	1	1	3	2	3	4	1	2	2	4		Tomt							Tomt	Tomt			Tomt				Tomt	At man utfører sitt arbeid etter evidensbasert kunnskap.		1							1	1			1
2	2	5	1	2	2	2	2	2	2	5	1	5	3	1	1	1	4		Kjenner ikke begrepet							Jeg kjenner ikke begrepet.	Aldri hørt begrepet			Klinisk relevans er graden av relevans noe har for "arbeidshverdagen" eller hverdagen. Med andre ord det kliniske. Eksempler på dette kan være forskning som for eksempel viser at man i alle år har gitt håndsåpe for lite tid til å virke, og at man nå plutselig bør bruke 1 minutt mer på å vakse hendene. Man vil da gjennom en arbeidsdag bruke betydelig mer tid på å vaske hendene, og det kan påvirke …				tror ikke jeg har hørt begrepet, vet iallefall ikke hva det betyr	Kunnskapsbasert praksis vil si at man utfører en praksis som er basert på kunnskap som er klinisk utprøvd og forket. At praksisen er forankret i forskning som viser at det man gjør er bra eller dålrig.		1							1	1			1
4	4	5	5	5	2	4	5	2	3	5	4	5	5	1	2	2	5		Absolutt risiko er sannsynligheten for at noe skal skje.							Forest plot er sammenlikning av en rekke studier som tar for seg det samme spørsmålet og resultatene deres.	Intention to treat betyr at alle deltakere i studien er inkludert uavhenigig om de får eller ikke får behandling.			Klinisk relevans er hvor hensiktsmessig teori er i forhold til praksis.				Treatment effect size går ut på oddsene for at noe skal skje.	Kunnskapsbasert praksis går ut på å bruke forskningsbaserte tiltak i praksis. Det betyr at de tiltakene man som fysioterapeut velger i behandling av pasienter har påvist god effekt.		3							1	2			1
2	2	5	2	4	2	3	3	1	1	4	2	3	5	1	2	4	5		Aldri hørt om AR							Aldri hørt om forest plot.	Vet ikke.			Er rett og slett hvor relevant et resultat er for bruk i klinikken.				Usikker.	Læren om hvordan man som helsepersonell kan benytte forskning i sin kliniske praksis. Prinsipper i kunnskapsbasert praksis blir brukt til å finne forskning som er relevant og pålitelig.		1							1	1			2
3	3	4	3	3	2	2	2	1	3	3	1	4	4	1	1	1	2		Absolutt risiko, da er det en absolutt risiko for at noe vil skje. Absolutt vil si at det kommer til å skje en risiko, det er ikke kun sannsynlig.							Vet ikke.	Dette begrepet er jeg ikke helt klar på. Men jeg vil tro det er målet med behandlingen og tiltak for å nå målet.			Når noe er klinisk relevant, er funnene relevant for klinisk praksis. Det vil si at resultatene fra eks forskning vil kunne brukes i praksis.				Vet ikke.	Kunnskapsbasert praksis er praksis som baseres på kunnskap. Man lærer av å være i praksis.		1							1	1			2
3	3	1	4	3	2	4	1	1	3	4	2	1	4	2	2	3	5		Risikoen som i aller høyeste grad er mulig å oppnå.							Aldri hørt begrepet	Grunnen og hensikten til hvorfor man vil behandle pasienten			Det kan være data og lignende som er relevant kunnskap/informasjon for klinikken				Forklarer i hvor stor grad behandlingen vil gi pasienten effekt	Læring som baserer seg på kunnskap når man utøver arbeid med faget. Studenten skal tilegne seg kunnskap i det man arbeider.		1							1	1			1
4	4	5	2	3	2	3	3	2	3	4	3	4	4	2	2	3	4		Tomt							Tomt	Tomt			Om resultatet er overførbart til klinisk praksis				Tomt	Innhente informasjon/kunnskap og anvende denne kunnskapen. Kunnskapen er basert på forskning, men man må også ta i betraktning andre faktorer, som feks retningslinjer og erfaring		1							1	1			2
4	4	5	3	4	2	3	4	2	2	4	4	4	5	1	1	3	5		klarer ikke forklare.							ikke hørt om.	ikke hørt om.			om stoffet du har funnet er relevant for det du skal arbeide med. Om det har noe å si for eks din pasient.				hvor stor sannsynlighet for at behandlingen har effekt.	Man skal holde seg oppdatert på forskning, være kritisk til informasjonen man finner og bruke egne og andres erfaringer når man skal komme frem til en løsning.		1							1	1			2
2	1	5	2	3	1	2	3	1	1	4	1	3	5	1	1	2	4		Jeg husker ikke hva absolutt risiko handlet om.							Jeg vet ikke hva forest plot er.	Dette begrepet kan jeg ikke forklare.			Klinisk relevans har å gjøre med om du kan bruke resultatene fra for eksempel en studie eller en systematisk oversikt i praksis.				Jeg kan ikke forklare dette begrepet.	Kunnskapsbasert praksis handler om å gjøre systematiske søk, kritisk vurdere informasjonen/kunnskap du samler og å bruke den nye informasjonen/kunnskapen som bakgrunn for valg av tilnærming og tiltak ved behandling av pasienter i praksis.		1							1	1			2
2	2	4	2	4	2	2	3	1	2	3	3	4	5	2	2	2	2		Det veit eg ikkje kva er.							Det veit eg ikkje kva er.	Dette veit eg ikkje.			At noko har klinisk relevans for den pasienten eller pasientgruppa du som kliniker behandler vil sei at forskinga som vart gjort må være overførbar til den kliniske situasjonen du står i. Det vil sei at du må vurdere om f. eks. pasientgruppa det vart forska på er lik den eller dei pasientane du som kliniker skal behandle. Er det stor ulikhet mellom pasientgruppa i forskinga og pasienten din har i…				Dette er størrelsen på behandlingseffekten ifht. ingen behandling/placebo behandling.	Kunnskapsbasert praksis er en læringsmodell, dvs. ein metode for å tilegne seg ny kunnskap, der studenter er aktivt deltakande og ansvarlige for sin eigen læringsprosess. Det vil sei at det vert forventa at studentane er forberedt til undervisning og at dei tenker kritisk kring forsking og det somm vert presentert for dei i undervisninga. Studentane er aktivie i undervisninga og stiller spørsmål …		1							1	1			3
4	3	2	2	2	3	4	3	1	2	2	2	2	3	1	1	2	4		Absolutt risiko er viser at det er stor sannsynlighet for at et utfall inntreffer.							Kan ikke forklare dette.	Hva er hensikten med behandlinga.			Sier noe om hvor stor rolle denne faktoren spiller i den kliniske settingen.				Effekten av behandlinga.	Hvordan vi som fysioterapeuter kan anvende vår kunnskap i yrkessetting med tanke på det sosiale og kunnskapen vi har.		3							1	1			1
3	3	5	3	5	5	5	5	4	4	5	3	4	5	5	5	4	5		Tomt							Forest plot: er en figur som viser oversikt over ulike primærstudier og den enkelte effekten i en visuell fremstilling.	Intention to treat er en beregning knyttet til antall deltakere som man bør ha med for å vurdere effektspørsmålet.			Klinisk relevans er hvilke betydningen problemstilling, spørsmål og eventuelt effekten har i praksis.				Behandlingseffektstørrelse er effekten knyttet til en spesifikk behandling	Kunnskapsbasert praksis består av tre elementer: - forskningsbasert kunnskap som viser til forskning som er gjort - erfaringsbasert kunnskap som viser til systematiske erfaringer etablerte fagpersoner har gjort seg - brukermedvirkning: brukere, pårørende og bruker-organisasjoner sin uttalelser, synspunkter ol De tre elementene vurderes til enhver tid ut fra kontekst		1							4	1			2
3	2	3	3	2	3	3	3	1	2	3	1	3	3	1	1	1	4		Usikker hva som menes med absolutt risiko.							Hvet ikke hva forest plot er.	Usikker på hva dette betyr.			Om noe er klinisk relevant betyr at det har en betydning for klinikken og dine arbeidsoppgaver, din hverdag som arbeider, at forskning har klinisk relevans vil si at den kan ha en innvirkning på hvordan ting bli gjort, osv.				Usikker på hva dette betyr.	Kunnskapsbasert praksis er praksis som baserer seg på forskning og faglig kunnskap og som baserer seg på opplevelsene til yrkesutøvere og pasienter. Yrkesutøvere som arbeider kunnskapsbasert skal videreutvikle seg på bakgrunn av nyere forskning og oppdatere seg - og skal hele tiden lete etter ny og bedre kunnskap.		1							1	1			1
3	3	4	2	2	1	1	2	1	1	2	3	4	4	1	2	3	4		Det som skal foretas er det garantert en risiko med. Det er ikke noe tvil om at det er 100% trygt.							Jeg vet ikke	Det er en tanke om at du skal behandle			Klinisk relevans vil si at det er snakk om en relevans ovenfor det kliniske. Sykepleiere bruker ofte et klinisk blikk, hvor ting har en sammenheng for sykdomsbildet.				Hvor stor effekt en behandling kan ha	Kunnskapsbasert praksis vil si at du har en praksisperiode hvor du har eller skal få en større kunnskap i praksis. Gjøre det du har lært i praksis.		1							1	1			1
3	3	5	3	5	4	4	3	4	4	4	1	2	5	5	4	2	4		Absolutt risiko er risiko for et utfall (sykdom o.l.) i et utvalg.							Forest plot er en sammenstilling av resultatene fra studier innen effekt. Den viser effektstørrelse funnet, sammen med konfidensintervall. Viser effekt og konfidensintervall fra hver studie.	Intention to treat brukes i randomisert kontrollerte studier og gir deltakerne mulighet til å velge om de vil ha aktiv behandling eller ikke. Samtidig med dette må deltakerne som velger aktiv behandling eller ikke analyseres i den gruppen de opprinnelig var i (intervensjon eller kontroll).			Klinisk relevans er effekten av et tiltak som anses som hensiktsmessig. Relevansen er at en tenker det virker.				Behandlingseffektstørrelse er hvor nyttig behandlingen er relativ til andre behandlinger.	Kunnskapsbasert praksis er å bruke forskningsbasert kunnskap, erfaringsbasert kunnskap og pasientens behov og preferanser i å fatte beslutninger sammen med pasienten.		4							4	3			1
3	5	4	2	5	4	2	5	2	3	5	5	5	5	1	5	5	5		At risikoen er stort, og dette er ikke anbefalt. Fare er stor og utfallet av dette vil mest sannsynlig være negativ.							Vet ikke.	Behandlings intesjon			Relevansen det har kliniske.				Utfallet av behandling	Praksis /øving som er basert på gjennomgått/ bearbeidet fag materiell, (kunnskap).		1							1	1			1
3	3	5	3	4	4	4	5	2	4	4	3	5	5	1	2	3	5		Jeg er ikke sikker. Tror det handler om risikoen for bias, men på hvilken måte er jeg usikker							Jeg er ikke sikker på hva dette er.	Dette er noe som blir gjort for å finne ut om forskingen svarer på det den egentlig skal svare på. Altså om utkommet av intervensjonen er det som var intensjonen med intervensjonen.			Klinisk relevans er om utfallet av forskningen er relevant for vår kliniske hverdag. Så et forskningsresultat kan vise signifikant effekt i forhold til andre intervensjoner, men av forskjellige grunner ikke være relevante for å bruke i den kliniske hverdagen. Dette kan være hvis prisen på intervensjonen er for høy i forhold til hvor mye det hjelper og om det er andre intervensjoner som kan være l…				Det er hvor mange en må behandle for at en skal ha effekt av intervensjonen.	Kunnskapsbasert praksis er en måte å jobbe på der du inkluderer forskning, brukermedvirkning og erfaringskunnskap. Det er en måte å jobbe på som skal sikre at en er faglig oppdatert på området en jobber med.		1							1	1			3
3	3	5	2	2	1	2	3	1	1	2	1	3	4	1	1	1	5		Har liten forståelse for begrepet							Har ikke hørt begrepet	Har ikke hørt om begrepet			Om det er relevant for oss i en behandlingssituasjon				Har ikke hørt om begrepet	Det er en måte å ta i bruk oppdatert, forskningsbasert kunnskap i klinisk praksis. Det baserer seg på hvor man kan finne denne kunnskapen, hva som er kunnskap av god kvalitet og hvordan man kritisk kan vurdere dette.		1							1	1			1
3	3	5	5	2	3	3	2	1	4	5	5	5	3	1	2	5	5		Sannsynligheten for en sykdom eller annen risikofaktor som forekommer i en populasjon. eks. Antall tilfeller av en sykdom/hendelse delt på antallet av populasjonen som undersøkes.							Har ikke hørt begrepet før.	Formålet er å behandle / nytte funnene i behandling eller bedre behandling. Brukes til å beskrive effekten av behandling hos deltakerne.			Klinisk relevans er den sanne effekten av en undersøkelse, løsninger på problemer i praksis.				I en gruppe som er forsket på, ser man på hvor stor effekt en testet behandling har gitt.	Læren om å søke og kritisk vurdere tidligere forskning, samt erfaring som en skal bruke som referanse i egne oppgaver.		5							1	1			1
3	3	5	2	2	2	3	3	2	3	2	4	5	3	2	2	3	4		Kan ikkje svare på							Kan ikkje svare på	Veit ikkje			At tiltaket er relevant for ein arbeidsplass				Veit ikkje	Det er at ein jobber ut i fra forskning som viser til at eit tiltak har bra effekt		1							1	1			1
[truncated: 7 more columns]
